# Supplementary material for: Local energetic frustration conservation in protein families and superfamilies
Source: Nat Commun. 2023 Dec 16;14:8379. doi: 10.1038/s41467-023-43801-2 (PMC10725452; doi:10.1038/s41467-023-43801-2)
Supplement: Supplementary file 4 — Source Data [file 41467_2023_43801_MOESM4_ESM.xlsx]

## Sheet: Figure_2A_seqlogo
fill	group	x	y	PANEL	colour	linewidth	linetype	alpha
#221E22	349	41.525	0.0782261	1		0.5	1
#221E22	418	49.525	0.0169847	1		0.5	1
#221E22	256	30.525	0.110085	1		0.5	1
#221E22	1	0.525	0.160991	1		0.5	1
#221E22	123	14.525	0.108429	1		0.5	1
#221E22	445	53.525	0.0986701	1		0.5	1
#221E22	430	51.525	0.15955	1		0.5	1
#221E22	55	6.525	0.494618	1		0.5	1
#221E22	164	19.525	0.35957	1		0.5	1
#221E22	373	43.525	0.0169712	1		0.5	1
#221E22	11	1.525	0.0880904	1		0.5	1
#221E22	420	50.525	0.545987	1		0.5	1
#221E22	333	39.525	0.080506	1		0.5	1
#221E22	95	11.525	0.142705	1		0.5	1
#221E22	310	35.525	0.0291777	1		0.5	1
#221E22	453	54.525	0.184774	1		0.5	1
#221E22	106	12.525	1.10573	1		0.5	1
#221E22	299	34.525	0.196894	1		0.5	1
#221E22	134	15.525	0.277042	1		0.5	1
#221E22	266	31.525	0.0612445	1		0.5	1
#221E22	360	42.525	0.0485056	1		0.5	1
#221E22	382	44.525	0.258977	1		0.5	1
#221E22	114	13.525	0.180694	1		0.5	1
#221E22	204	24.525	0.145595	1		0.5	1
#221E22	412	48.525	0.0169734	1		0.5	1
#221E22	62	7.525	0.0675619	1		0.5	1
#221E22	474	56.525	0.132595	1		0.5	1
#221E22	210	25.525	0.0447318	1		0.5	1
#221E22	81	9.525	0.164374	1		0.5	1
#221E22	179	21.525	0.166755	1		0.5	1
#221E22	154	17.525	0.128379	1		0.5	1
#221E22	38	4.525	0.630726	1		0.5	1
#221E22	464	55.525	0.113133	1		0.5	1
#221E22	190	22.525	0.478361	1		0.5	1
#109648	454	54.525	0.0647146	1		0.5	1
#109648	446	53.525	0.15641	1		0.5	1
#109648	39	4.525	0.545572	1		0.5	1
#109648	73	8.525	0.0343523	1		0.5	1
#109648	334	39.525	0.0556091	1		0.5	1
#109648	90	10.525	0.107327	1		0.5	1
#109648	28	3.525	0.109518	1		0.5	1
#109648	350	41.525	0.701277	1		0.5	1
#109648	278	32.525	0.0491144	1		0.5	1
#D62839	374	43.525	0.635721	1		0.5	1
#D62839	2	0.525	0.229502	1		0.5	1
#D62839	199	23.525	0.202056	1		0.5	1
#D62839	383	44.525	0.141144	1		0.5	1
#D62839	267	31.525	0.118049	1		0.5	1
#D62839	239	28.525	0.112855	1		0.5	1
#D62839	191	22.525	0.0956946	1		0.5	1
#D62839	289	33.525	2.18075	1		0.5	1
#D62839	324	38.525	0.405455	1		0.5	1
#D62839	300	34.525	0.491471	1		0.5	1
#D62839	226	27.525	0.278675	1		0.5	1
#D62839	205	24.525	2.76084	1		0.5	1
#D62839	115	13.525	0.338581	1		0.5	1
#D62839	279	32.525	0.421461	1		0.5	1
#D62839	421	50.525	0.360616	1		0.5	1
#D62839	483	57.525	0.295854	1		0.5	1
#D62839	361	42.525	0.359454	1		0.5	1
#D62839	455	54.525	0.0465667	1		0.5	1
#D62839	145	16.525	1.58829	1		0.5	1
#D62839	96	11.525	0.554132	1		0.5	1
#D62839	165	19.525	0.0778303	1		0.5	1
#D62839	257	30.525	0.856074	1		0.5	1
#D62839	155	17.525	0.826941	1		0.5	1
#D62839	124	14.525	0.660962	1		0.5	1
#D62839	465	55.525	0.192288	1		0.5	1
#D62839	82	9.525	2.26319	1		0.5	1
#D62839	180	21.525	0.258594	1		0.5	1
#D62839	135	15.525	0.913631	1		0.5	1
#D62839	311	35.525	1.15831	1		0.5	1
#D62839	116	13.525	0.694091	1		0.5	1
#D62839	211	25.525	0.0925268	1		0.5	1
#D62839	280	32.525	0.347086	1		0.5	1
#D62839	466	55.525	0.60357	1		0.5	1
#D62839	146	16.525	0.448457	1		0.5	1
#D62839	337	40.525	0.80102	1		0.5	1
#D62839	484	57.525	0.208348	1		0.5	1
#D62839	384	44.525	0.376385	1		0.5	1
#D62839	21	2.525	0.124166	1		0.5	1
#D62839	290	33.525	0.877461	1		0.5	1
#D62839	156	17.525	2.71936	1		0.5	1
#D62839	181	21.525	0.455943	1		0.5	1
#D62839	240	28.525	0.175553	1		0.5	1
#D62839	3	0.525	0.198002	1		0.5	1
#D62839	268	31.525	0.378742	1		0.5	1
#D62839	125	14.525	1.18833	1		0.5	1
#D62839	362	42.525	0.0693682	1		0.5	1
#D62839	375	43.525	0.240543	1		0.5	1
#D62839	301	34.525	1.01291	1		0.5	1
#D62839	83	9.525	0.294617	1		0.5	1
#D62839	456	54.525	1.31318	1		0.5	1
#D62839	166	19.525	0.264623	1		0.5	1
#D62839	312	35.525	0.280433	1		0.5	1
#D62839	475	56.525	0.301613	1		0.5	1
#D62839	200	23.525	0.0606167	1		0.5	1
#D62839	258	30.525	1.07319	1		0.5	1
#D62839	206	24.525	0.80257	1		0.5	1
#D62839	394	45.525	0.431139	1		0.5	1
#D62839	97	11.525	0.959734	1		0.5	1
#D62839	63	7.525	0.0252756	1		0.5	1
#D62839	325	38.525	0.899278	1		0.5	1
#D62839	46	5.525	0.345874	1		0.5	1
#D62839	192	22.525	0.991744	1		0.5	1
#D62839	227	27.525	0.548213	1		0.5	1
#D62839	136	15.525	1.26274	1		0.5	1
#221E22	269	31.525	0.216424	1		0.5	1
#221E22	351	41.525	0.16333	1		0.5	1
#221E22	447	53.525	0.0612404	1		0.5	1
#221E22	174	20.525	3.1558	1		0.5	1
#221E22	221	26.525	0.0872126	1		0.5	1
#221E22	29	3.525	0.22252	1		0.5	1
#221E22	405	47.525	0.363728	1		0.5	1
#221E22	440	52.525	0.688532	1		0.5	1
#221E22	326	38.525	0.114359	1		0.5	1
#221E22	319	37.525	0.488779	1		0.5	1
#221E22	247	29.525	0.25593	1		0.5	1
#221E22	40	4.525	0.238333	1		0.5	1
#221E22	74	8.525	1.03265	1		0.5	1
#221E22	22	2.525	0.174961	1		0.5	1
#221E22	91	10.525	2.82246	1		0.5	1
#221E22	212	25.525	0.0647688	1		0.5	1
#221E22	413	48.525	3.16719	1		0.5	1
#109648	56	6.525	0.0754407	1		0.5	1
#109648	147	16.525	0.894164	1		0.5	1
#109648	404	46.525	3.0728	1		0.5	1
#109648	126	14.525	0.173891	1		0.5	1
#109648	12	1.525	0.522277	1		0.5	1
#109648	291	33.525	0.0491689	1		0.5	1
#109648	107	12.525	0.565371	1		0.5	1
#109648	363	42.525	0.423436	1		0.5	1
#109648	376	43.525	2.31778	1		0.5	1
#109648	335	39.525	2.73631	1		0.5	1
#109648	157	17.525	0.225628	1		0.5	1
#109648	313	35.525	1.84193	1		0.5	1
#109648	431	51.525	0.0353794	1		0.5	1
#109648	201	23.525	2.64656	1		0.5	1
#109648	281	32.525	0.2079	1		0.5	1
#109648	385	44.525	0.203751	1		0.5	1
#109648	448	53.525	0.0194604	1		0.5	1
#109648	259	30.525	0.0491736	1		0.5	1
#109648	167	19.525	0.569998	1		0.5	1
#109648	4	0.525	0.368031	1		0.5	1
#109648	422	50.525	0.413832	1		0.5	1
#109648	457	54.525	0.0833616	1		0.5	1
#109648	302	34.525	0.331769	1		0.5	1
#255C99	338	40.525	0.0843179	1		0.5	1
#255C99	158	17.525	0.0636108	1		0.5	1
#255C99	248	29.525	0.15686	1		0.5	1
#255C99	441	52.525	0.0393447	1		0.5	1
#255C99	202	23.525	0.0202056	1		0.5	1
#255C99	127	14.525	0.0914096	1		0.5	1
#255C99	352	41.525	0.210968	1		0.5	1
#255C99	292	33.525	0.0774231	1		0.5	1
#255C99	182	21.525	0.149713	1		0.5	1
#255C99	364	42.525	0.542334	1		0.5	1
#255C99	92	10.525	0.183711	1		0.5	1
#255C99	228	27.525	0.137053	1		0.5	1
#255C99	75	8.525	0.189319	1		0.5	1
#221E22	213	25.525	1.60071	1		0.5	1
#221E22	339	40.525	0.10774	1		0.5	1
#221E22	476	56.525	0.53285	1		0.5	1
#221E22	98	11.525	0.125679	1		0.5	1
#221E22	57	6.525	0.0205271	1		0.5	1
#221E22	432	51.525	0.0534156	1		0.5	1
#221E22	423	50.525	0.23482	1		0.5	1
#221E22	282	32.525	0.564014	1		0.5	1
#221E22	161	18.525	0.307212	1		0.5	1
#221E22	64	7.525	0.505512	1		0.5	1
#221E22	41	4.525	0.113492	1		0.5	1
#221E22	137	15.525	0.0519953	1		0.5	1
#221E22	241	28.525	1.10347	1		0.5	1
#221E22	353	41.525	0.435546	1		0.5	1
#221E22	395	45.525	0.251964	1		0.5	1
#221E22	229	27.525	0.324359	1		0.5	1
#221E22	175	20.525	0.201824	1		0.5	1
#221E22	249	29.525	1.00721	1		0.5	1
#221E22	222	26.525	3.01756	1		0.5	1
#221E22	467	55.525	0.245701	1		0.5	1
#221E22	449	53.525	0.408269	1		0.5	1
#221E22	414	48.525	0.640761	1		0.5	1
#221E22	406	47.525	0.735915	1		0.5	1
#221E22	47	5.525	0.242112	1		0.5	1
#255C99	65	7.525	0.808819	1		0.5	1
#255C99	108	12.525	0.109914	1		0.5	1
#255C99	303	34.525	0.10189	1		0.5	1
#255C99	377	43.525	0.0687266	1		0.5	1
#255C99	138	15.525	0.14113	1		0.5	1
#255C99	386	44.525	1.16276	1		0.5	1
#255C99	458	54.525	0.875454	1		0.5	1
#255C99	396	45.525	0.0951865	1		0.5	1
#255C99	117	13.525	0.163648	1		0.5	1
#255C99	30	3.525	0.143984	1		0.5	1
#255C99	128	14.525	0.0632836	1		0.5	1
#255C99	193	22.525	1.49631	1		0.5	1
#255C99	23	2.525	0.2314	1		0.5	1
#255C99	260	30.525	0.477665	1		0.5	1
#255C99	168	19.525	0.101179	1		0.5	1
#255C99	84	9.525	0.0535667	1		0.5	1
#255C99	13	1.525	0.304729	1		0.5	1
#255C99	270	31.525	0.831264	1		0.5	1
#255C99	242	28.525	0.0626973	1		0.5	1
#255C99	214	25.525	0.453381	1		0.5	1
#255C99	5	0.525	0.261003	1		0.5	1
#255C99	183	21.525	1.17048	1		0.5	1
#255C99	365	42.525	0.283779	1		0.5	1
#255C99	148	16.525	0.1308	1		0.5	1
#255C99	48	5.525	0.925212	1		0.5	1
#255C99	250	29.525	0.082558	1		0.5	1
#255C99	99	11.525	0.462729	1		0.5	1
#255C99	433	51.525	0.142442	1		0.5	1
#255C99	230	27.525	0.169032	1		0.5	1
#255C99	468	55.525	0.299114	1		0.5	1
#255C99	340	40.525	0.323219	1		0.5	1
#255C99	485	57.525	0.416696	1		0.5	1
#255C99	424	50.525	0.528345	1		0.5	1
#255C99	327	38.525	0.675758	1		0.5	1
#221E22	354	41.525	1.14331	1		0.5	1
#221E22	397	45.525	0.201571	1		0.5	1
#221E22	328	38.525	0.150746	1		0.5	1
#221E22	100	11.525	0.0685524	1		0.5	1
#221E22	477	56.525	0.663549	1		0.5	1
#221E22	6	0.525	0.121501	1		0.5	1
#221E22	341	40.525	0.215479	1		0.5	1
#221E22	14	1.525	0.436779	1		0.5	1
#221E22	58	6.525	0.143689	1		0.5	1
#221E22	407	47.525	1.46337	1		0.5	1
#221E22	320	37.525	0.293267	1		0.5	1
#221E22	366	42.525	0.0882869	1		0.5	1
#221E22	42	4.525	0.0794445	1		0.5	1
#221E22	251	29.525	1.42825	1		0.5	1
#221E22	31	3.525	0.31851	1		0.5	1
#221E22	215	25.525	0.601424	1		0.5	1
#221E22	469	55.525	0.753127	1		0.5	1
#221E22	243	28.525	0.601894	1		0.5	1
#221E22	24	2.525	0.149563	1		0.5	1
#221E22	66	7.525	2.12315	1		0.5	1
#221E22	231	27.525	0.237559	1		0.5	1
#221E22	223	26.525	0.802356	1		0.5	1
#221E22	176	20.525	0.788949	1		0.5	1
#221E22	162	18.525	3.75238	1		0.5	1
#221E22	450	53.525	0.0408269	1		0.5	1
#221E22	415	48.525	0.128152	1		0.5	1
#221E22	49	5.525	0.0605279	1		0.5	1
#221E22	387	44.525	0.241962	1		0.5	1
#221E22	283	32.525	0.117761	1		0.5	1
#221E22	216	25.525	0.120285	1		0.5	1
#221E22	15	1.525	0.121892	1		0.5	1
#221E22	224	26.525	0.0174425	1		0.5	1
#221E22	321	37.525	0.146634	1		0.5	1
#221E22	7	0.525	0.144001	1		0.5	1
#221E22	67	7.525	0.644528	1		0.5	1
#221E22	271	31.525	0.255774	1		0.5	1
#221E22	252	29.525	0.206395	1		0.5	1
#221E22	478	56.525	0.251344	1		0.5	1
#221E22	342	40.525	0.131161	1		0.5	1
#221E22	408	47.525	0.228388	1		0.5	1
#221E22	177	20.525	0.0550429	1		0.5	1
#221E22	355	41.525	0.102081	1		0.5	1
#221E22	43	4.525	0.158889	1		0.5	1
#5E239D	129	14.525	0.914096	1		0.5	1
#5E239D	139	15.525	0.111418	1		0.5	1
#5E239D	378	43.525	0.429541	1		0.5	1
#5E239D	85	9.525	0.816892	1		0.5	1
#5E239D	293	33.525	0.309692	1		0.5	1
#5E239D	203	23.525	0.464728	1		0.5	1
#5E239D	118	13.525	0.276508	1		0.5	1
#5E239D	261	30.525	0.638954	1		0.5	1
#5E239D	149	16.525	0.224229	1		0.5	1
#5E239D	314	35.525	0.719371	1		0.5	1
#5E239D	486	57.525	0.112508	1		0.5	1
#5E239D	479	56.525	0.155834	1		0.5	1
#5E239D	207	24.525	0.128411	1		0.5	1
#5E239D	184	21.525	0.381087	1		0.5	1
#5E239D	304	34.525	0.179807	1		0.5	1
#5E239D	434	51.525	3.0803	1		0.5	1
#5E239D	272	31.525	0.181993	1		0.5	1
#5E239D	244	28.525	0.275868	1		0.5	1
#5E239D	232	27.525	0.0822319	1		0.5	1
#5E239D	169	19.525	0.186793	1		0.5	1
#5E239D	101	11.525	0.0971159	1		0.5	1
#5E239D	284	32.525	0.167345	1		0.5	1
#5E239D	93	10.525	0.0668038	1		0.5	1
#5E239D	388	44.525	0.17475	1		0.5	1
#5E239D	343	40.525	0.0655806	1		0.5	1
#5E239D	425	50.525	0.0922507	1		0.5	1
#5E239D	367	42.525	1.04052	1		0.5	1
#5E239D	68	7.525	0.176929	1		0.5	1
#221E22	435	51.525	0.0712209	1		0.5	1
#221E22	470	55.525	0.486061	1		0.5	1
#221E22	194	22.525	0.217488	1		0.5	1
#221E22	487	57.525	0.13751	1		0.5	1
#221E22	16	1.525	0.147286	1		0.5	1
#221E22	285	32.525	0.0805735	1		0.5	1
#221E22	389	44.525	0.0739328	1		0.5	1
#221E22	25	2.525	0.268085	1		0.5	1
#221E22	170	19.525	0.342453	1		0.5	1
#221E22	140	15.525	0.609088	1		0.5	1
#221E22	86	9.525	0.616017	1		0.5	1
#221E22	294	33.525	0.412923	1		0.5	1
#221E22	109	12.525	1.08692	1		0.5	1
#221E22	50	5.525	0.0864684	1		0.5	1
#221E22	419	49.525	4.19142	1		0.5	1
#221E22	305	34.525	0.635316	1		0.5	1
#5E239D	390	44.525	0.542527	1		0.5	1
#5E239D	262	30.525	0.196987	1		0.5	1
#5E239D	306	34.525	0.132692	1		0.5	1
#5E239D	459	54.525	0.567767	1		0.5	1
#5E239D	436	51.525	0.0175785	1		0.5	1
#5E239D	295	33.525	0.190035	1		0.5	1
#5E239D	119	13.525	0.887748	1		0.5	1
#5E239D	344	40.525	0.163065	1		0.5	1
#5E239D	141	15.525	0.189018	1		0.5	1
#5E239D	87	9.525	0.0874366	1		0.5	1
#5E239D	195	22.525	0.13832	1		0.5	1
#5E239D	51	5.525	0.438647	1		0.5	1
#5E239D	208	24.525	0.354953	1		0.5	1
#5E239D	159	17.525	0.102967	1		0.5	1
#5E239D	150	16.525	0.0555912	1		0.5	1
#5E239D	69	7.525	0.120687	1		0.5	1
#5E239D	32	3.525	0.177193	1		0.5	1
#5E239D	379	43.525	0.034306	1		0.5	1
#5E239D	368	42.525	0.111269	1		0.5	1
#5E239D	110	12.525	0.150102	1		0.5	1
#5E239D	233	27.525	0.432457	1		0.5	1
#5E239D	315	35.525	0.0922141	1		0.5	1
#5E239D	329	38.525	0.185643	1		0.5	1
#5E239D	398	45.525	0.150739	1		0.5	1
#5E239D	102	11.525	0.629471	1		0.5	1
#5E239D	273	31.525	0.596358	1		0.5	1
#5E239D	130	14.525	0.326228	1		0.5	1
#5E239D	185	21.525	0.302854	1		0.5	1
#5E239D	245	28.525	0.0354153	1		0.5	1
#5E239D	8	0.525	0.295109	1		0.5	1
#5E239D	17	1.525	0.21196	1		0.5	1
#255C99	442	52.525	0.0196723	1		0.5	1
#255C99	217	25.525	0.249822	1		0.5	1
#255C99	26	2.525	0.31888	1		0.5	1
#255C99	120	13.525	0.513515	1		0.5	1
#255C99	76	8.525	0.0172109	1		0.5	1
#255C99	460	54.525	0.372534	1		0.5	1
#255C99	426	50.525	0.184501	1		0.5	1
#255C99	33	3.525	0.270515	1		0.5	1
#255C99	369	42.525	0.687376	1		0.5	1
#255C99	196	22.525	0.461074	1		0.5	1
#255C99	52	5.525	1.38349	1		0.5	1
#255C99	399	45.525	0.711099	1		0.5	1
#255C99	380	43.525	0.120271	1		0.5	1
#255C99	151	16.525	0.0934286	1		0.5	1
#255C99	171	19.525	0.140094	1		0.5	1
#255C99	391	44.525	0.873751	1		0.5	1
#255C99	263	30.525	0.0930515	1		0.5	1
#255C99	253	29.525	0.115581	1		0.5	1
#255C99	330	38.525	0.50422	1		0.5	1
#255C99	274	31.525	0.477116	1		0.5	1
#255C99	234	27.525	0.109643	1		0.5	1
#255C99	186	21.525	0.796199	1		0.5	1
#255C99	111	12.525	0.0488505	1		0.5	1
#255C99	345	40.525	0.477802	1		0.5	1
#255C99	131	14.525	0.0421891	1		0.5	1
#255C99	70	7.525	0.366496	1		0.5	1
#255C99	142	15.525	0.0817069	1		0.5	1
#109648	296	33.525	0.454177	1		0.5	1
#109648	9	0.525	0.423266	1		0.5	1
#109648	471	55.525	0.0929865	1		0.5	1
#109648	143	15.525	0.364113	1		0.5	1
#109648	121	13.525	0.108836	1		0.5	1
#109648	103	11.525	0.255895	1		0.5	1
#109648	370	42.525	0.161581	1		0.5	1
#109648	316	35.525	0.126897	1		0.5	1
#109648	461	54.525	0.106501	1		0.5	1
#109648	172	19.525	0.998576	1		0.5	1
#109648	400	45.525	0.286225	1		0.5	1
#109648	437	51.525	0.441238	1		0.5	1
#109648	34	3.525	0.0825536	1		0.5	1
#109648	427	50.525	1.06536	1		0.5	1
#109648	187	21.525	0.49304	1		0.5	1
#109648	59	6.525	0.038499	1		0.5	1
#109648	77	8.525	0.0514601	1		0.5	1
#109648	88	9.525	0.344509	1		0.5	1
#109648	264	30.525	0.317543	1		0.5	1
#109648	480	56.525	0.201652	1		0.5	1
#109648	443	52.525	0.057076	1		0.5	1
#109648	160	17.525	0.286548	1		0.5	1
#109648	346	40.525	0.352555	1		0.5	1
#109648	18	1.525	0.24202	1		0.5	1
#109648	112	12.525	0.229403	1		0.5	1
#109648	488	57.525	0.323297	1		0.5	1
#109648	331	38.525	0.220621	1		0.5	1
#109648	356	41.525	0.288041	1		0.5	1
#109648	286	32.525	0.760635	1		0.5	1
#109648	307	34.525	0.689691	1		0.5	1
#109648	132	14.525	0.216786	1		0.5	1
#109648	152	16.525	0.510622	1		0.5	1
#109648	275	31.525	0.280429	1		0.5	1
#109648	197	22.525	0.0518894	1		0.5	1
#109648	235	27.525	0.0584536	1		0.5	1
#109648	173	19.525	0.84835	1		0.5	1
#109648	60	6.525	0.205271	1		0.5	1
#109648	489	57.525	0.170845	1		0.5	1
#109648	287	32.525	0.278908	1		0.5	1
#109648	254	29.525	0.660464	1		0.5	1
#109648	71	7.525	0.0505512	1		0.5	1
#109648	428	50.525	0.134183	1		0.5	1
#109648	19	1.525	0.177759	1		0.5	1
#109648	276	31.525	0.147562	1		0.5	1
#109648	381	43.525	0.171816	1		0.5	1
#109648	104	11.525	0.377038	1		0.5	1
#109648	371	42.525	0.214411	1		0.5	1
#109648	297	33.525	0.103231	1		0.5	1
#109648	236	27.525	0.79034	1		0.5	1
#109648	113	12.525	0.0732758	1		0.5	1
#109648	133	14.525	0.442985	1		0.5	1
#109648	401	45.525	0.968662	1		0.5	1
#109648	122	13.525	0.423226	1		0.5	1
#109648	451	53.525	0.0816538	1		0.5	1
#109648	265	30.525	0.279155	1		0.5	1
#109648	144	15.525	0.259976	1		0.5	1
#109648	308	34.525	0.0479484	1		0.5	1
#109648	35	3.525	0.383957	1		0.5	1
#109648	462	54.525	0.47498	1		0.5	1
#109648	392	44.525	0.0940963	1		0.5	1
#109648	78	8.525	0.0688434	1		0.5	1
#109648	209	24.525	0.080257	1		0.5	1
#109648	53	5.525	0.146996	1		0.5	1
#109648	472	55.525	0.149557	1		0.5	1
#109648	347	40.525	0.608963	1		0.5	1
#109648	438	51.525	0.37391	1		0.5	1
#109648	188	21.525	0.0680512	1		0.5	1
#109648	89	9.525	0.147308	1		0.5	1
#109648	317	35.525	0.0609636	1		0.5	1
#109648	27	2.525	0.200358	1		0.5	1
#109648	332	38.525	0.322285	1		0.5	1
#109648	357	41.525	0.129303	1		0.5	1
#109648	218	25.525	0.333097	1		0.5	1
#109648	153	16.525	0.317657	1		0.5	1
#221E22	393	44.525	0.11426	1		0.5	1
#221E22	409	47.525	0.515987	1		0.5	1
#221E22	54	5.525	0.683101	1		0.5	1
#221E22	36	3.525	0.536667	1		0.5	1
#221E22	189	21.525	0.102077	1		0.5	1
#221E22	225	26.525	0.436063	1		0.5	1
#221E22	463	54.525	0.16764	1		0.5	1
#221E22	163	18.525	0.131662	1		0.5	1
#221E22	255	29.525	0.454069	1		0.5	1
#221E22	72	7.525	0.265394	1		0.5	1
#221E22	219	25.525	0.89751	1		0.5	1
#221E22	198	22.525	0.321882	1		0.5	1
#221E22	10	0.525	0.099001	1		0.5	1
#221E22	309	34.525	0.0719226	1		0.5	1
#221E22	358	41.525	0.551238	1		0.5	1
#221E22	481	56.525	0.407178	1		0.5	1
#221E22	178	20.525	0.0183476	1		0.5	1
#221E22	452	53.525	3.4907	1		0.5	1
#221E22	288	32.525	0.706567	1		0.5	1
#221E22	473	55.525	0.389917	1		0.5	1
#221E22	416	48.525	0.329534	1		0.5	1
#221E22	277	31.525	0.088537	1		0.5	1
#221E22	348	40.525	0.262322	1		0.5	1
#221E22	439	51.525	0.0890261	1		0.5	1
#221E22	105	11.525	0.222795	1		0.5	1
#221E22	429	50.525	0.293525	1		0.5	1
#221E22	402	45.525	0.543123	1		0.5	1
#221E22	237	27.525	0.201011	1		0.5	1
#221E22	490	57.525	0.245851	1		0.5	1
#221E22	336	39.525	0.0209364	1		0.5	1
#221E22	20	1.525	0.355517	1		0.5	1
#221E22	44	4.525	1.74778	1		0.5	1
#221E22	246	28.525	2.16933	1		0.5	1
#221E22	61	6.525	0.472122	1		0.5	1
#221E22	318	36.525	4.2427	1		0.5	1
#221E22	410	47.525	1.08273	1		0.5	1
#221E22	322	37.525	2.81862	1		0.5	1
#221E22	79	8.525	0.120476	1		0.5	1
#109648	417	48.525	0.0366149	1		0.5	1
#109648	411	47.525	0.109964	1		0.5	1
#109648	220	25.525	0.166548	1		0.5	1
#109648	45	4.525	0.363175	1		0.5	1
#109648	37	3.525	0.453767	1		0.5	1
#109648	94	10.525	1.43628	1		0.5	1
#109648	298	33.525	0.129038	1		0.5	1
#109648	323	37.525	0.765753	1		0.5	1
#109648	444	52.525	3.40332	1		0.5	1
#109648	372	42.525	0.138736	1		0.5	1
#109648	80	8.525	2.90864	1		0.5	1
#109648	403	45.525	0.117583	1		0.5	1
#109648	359	41.525	0.258606	1		0.5	1
#109648	482	56.525	0.180968	1		0.5	1
#109648	238	27.525	0.374612	1		0.5	1
#221E22	349	41.5264	0.0782294	1		0.5	1
#221E22	418	49.5264	0.0169916	1		0.5	1
#221E22	256	30.5264	0.110116	1		0.5	1
#221E22	1	0.526377	0.161001	1		0.5	1
#221E22	123	14.5264	0.108453	1		0.5	1
#221E22	445	53.5264	0.0986929	1		0.5	1
#221E22	430	51.5264	0.159619	1		0.5	1
#221E22	55	6.52638	0.497381	1		0.5	1
#221E22	164	19.5264	0.359643	1		0.5	1
#221E22	373	43.5264	0.0169714	1		0.5	1
#221E22	11	1.52638	0.0880984	1		0.5	1
#221E22	420	50.5264	0.546323	1		0.5	1
#221E22	333	39.5264	0.0808691	1		0.5	1
#221E22	95	11.5264	0.142732	1		0.5	1
#221E22	310	35.5264	0.0291847	1		0.5	1
#221E22	453	54.5264	0.184855	1		0.5	1
#221E22	106	12.5264	1.10664	1		0.5	1
#221E22	299	34.5264	0.196952	1		0.5	1
#221E22	134	15.5264	0.27709	1		0.5	1
#221E22	266	31.5264	0.0612471	1		0.5	1
#221E22	360	42.5264	0.0485074	1		0.5	1
#221E22	382	44.5264	0.258999	1		0.5	1
#221E22	114	13.5264	0.180731	1		0.5	1
#221E22	204	24.5264	0.145701	1		0.5	1
#221E22	412	48.5264	0.0169746	1		0.5	1
#221E22	62	7.52638	0.0675819	1		0.5	1
#221E22	474	56.5264	0.132598	1		0.5	1
#221E22	210	25.5264	0.0447333	1		0.5	1
#221E22	81	9.52638	0.164422	1		0.5	1
#221E22	179	21.5264	0.166791	1		0.5	1
#221E22	154	17.5264	0.128423	1		0.5	1
#221E22	38	4.52638	0.631175	1		0.5	1
#221E22	464	55.5264	0.113143	1		0.5	1
#221E22	190	22.5264	0.478518	1		0.5	1
#109648	454	54.5265	0.0647161	1		0.5	1
#109648	446	53.5265	0.156432	1		0.5	1
#109648	39	4.52653	0.545787	1		0.5	1
#109648	73	8.52653	0.0343525	1		0.5	1
#109648	334	39.5265	0.0556321	1		0.5	1
#109648	90	10.5265	0.107358	1		0.5	1
#109648	28	3.52653	0.10953	1		0.5	1
#109648	350	41.5265	0.701449	1		0.5	1
#109648	278	32.5265	0.0491159	1		0.5	1
#D62839	374	43.9699	0.635721	1		0.5	1
#D62839	2	0.969854	0.229502	1		0.5	1
#D62839	199	23.9699	0.202056	1		0.5	1
#D62839	383	44.9699	0.141144	1		0.5	1
#D62839	267	31.9699	0.118049	1		0.5	1
#D62839	239	28.9699	0.112855	1		0.5	1
#D62839	191	22.9699	0.0956946	1		0.5	1
#D62839	289	33.9699	2.18075	1		0.5	1
#D62839	324	38.9699	0.405455	1		0.5	1
#D62839	300	34.9699	0.491471	1		0.5	1
#D62839	226	27.9699	0.278675	1		0.5	1
#D62839	205	24.9699	2.76084	1		0.5	1
#D62839	115	13.9699	0.338581	1		0.5	1
#D62839	279	32.9699	0.421461	1		0.5	1
#D62839	421	50.9699	0.360616	1		0.5	1
#D62839	483	57.9699	0.295854	1		0.5	1
#D62839	361	42.9699	0.359454	1		0.5	1
#D62839	455	54.9699	0.0465667	1		0.5	1
#D62839	145	16.9699	1.58829	1		0.5	1
#D62839	96	11.9699	0.554132	1		0.5	1
#D62839	165	19.9699	0.0778303	1		0.5	1
#D62839	257	30.9699	0.856074	1		0.5	1
#D62839	155	17.9699	0.826941	1		0.5	1
#D62839	124	14.9699	0.660962	1		0.5	1
#D62839	465	55.9699	0.192288	1		0.5	1
#D62839	82	9.96985	2.26319	1		0.5	1
#D62839	180	21.9699	0.258594	1		0.5	1
#D62839	135	15.9699	0.913631	1		0.5	1
#D62839	311	35.9699	1.15831	1		0.5	1
#D62839	116	14.448	0.694091	1		0.5	1
#D62839	211	26.448	0.0925268	1		0.5	1
#D62839	280	33.448	0.347086	1		0.5	1
#D62839	466	56.448	0.60357	1		0.5	1
#D62839	146	17.448	0.448457	1		0.5	1
#D62839	337	41.448	0.80102	1		0.5	1
#D62839	484	58.448	0.208348	1		0.5	1
#D62839	384	45.448	0.376385	1		0.5	1
#D62839	21	3.44796	0.124166	1		0.5	1
#D62839	290	34.448	0.877461	1		0.5	1
#D62839	156	18.448	2.71936	1		0.5	1
#D62839	181	22.448	0.455943	1		0.5	1
#D62839	240	29.448	0.175553	1		0.5	1
#D62839	3	1.44796	0.198002	1		0.5	1
#D62839	268	32.448	0.378742	1		0.5	1
#D62839	125	15.448	1.18833	1		0.5	1
#D62839	362	43.448	0.0693682	1		0.5	1
#D62839	375	44.448	0.240543	1		0.5	1
#D62839	301	35.448	1.01291	1		0.5	1
#D62839	83	10.448	0.294617	1		0.5	1
#D62839	456	55.448	1.31318	1		0.5	1
#D62839	166	20.448	0.264623	1		0.5	1
#D62839	312	36.448	0.280433	1		0.5	1
#D62839	475	57.448	0.301613	1		0.5	1
#D62839	200	24.448	0.0606167	1		0.5	1
#D62839	258	31.448	1.07319	1		0.5	1
#D62839	206	25.448	0.80257	1		0.5	1
#D62839	394	46.448	0.431139	1		0.5	1
#D62839	97	12.448	0.959734	1		0.5	1
#D62839	63	8.44796	0.0252756	1		0.5	1
#D62839	325	39.448	0.899278	1		0.5	1
#D62839	46	6.44796	0.345874	1		0.5	1
#D62839	192	23.448	0.991744	1		0.5	1
#D62839	227	28.448	0.548213	1		0.5	1
#D62839	136	16.448	1.26274	1		0.5	1
#221E22	269	32.475	0.216424	1		0.5	1
#221E22	351	42.475	0.16333	1		0.5	1
#221E22	447	54.475	0.0612404	1		0.5	1
#221E22	174	21.475	3.1558	1		0.5	1
#221E22	221	27.475	0.0872126	1		0.5	1
#221E22	29	4.475	0.22252	1		0.5	1
#221E22	405	48.475	0.363728	1		0.5	1
#221E22	440	53.475	0.688532	1		0.5	1
#221E22	326	39.475	0.114359	1		0.5	1
#221E22	319	38.475	0.488779	1		0.5	1
#221E22	247	30.475	0.25593	1		0.5	1
#221E22	40	5.475	0.238333	1		0.5	1
#221E22	74	9.475	1.03265	1		0.5	1
#221E22	22	3.475	0.174961	1		0.5	1
#221E22	91	11.475	2.82246	1		0.5	1
#221E22	212	26.475	0.0647688	1		0.5	1
#221E22	413	49.475	3.16719	1		0.5	1
#109648	56	6.52653	0.075463	1		0.5	1
#109648	147	16.5265	0.894486	1		0.5	1
#109648	404	46.5265	3.07672	1		0.5	1
#109648	126	14.5265	0.173921	1		0.5	1
#109648	12	1.52653	0.522365	1		0.5	1
#109648	291	33.5265	0.0491771	1		0.5	1
#109648	107	12.5265	0.565604	1		0.5	1
#109648	363	42.5265	0.423496	1		0.5	1
#109648	376	43.5265	2.31991	1		0.5	1
#109648	335	39.5265	2.73921	1		0.5	1
#109648	157	17.5265	0.225671	1		0.5	1
#109648	313	35.5265	1.84278	1		0.5	1
#109648	431	51.5265	0.0353802	1		0.5	1
#109648	201	23.5265	2.64933	1		0.5	1
#109648	281	32.5265	0.20793	1		0.5	1
#109648	385	44.5265	0.203766	1		0.5	1
#109648	448	53.5265	0.0194635	1		0.5	1
#109648	259	30.5265	0.0491751	1		0.5	1
#109648	167	19.5265	0.570148	1		0.5	1
#109648	4	0.526535	0.368095	1		0.5	1
#109648	422	50.5265	0.413878	1		0.5	1
#109648	457	54.5265	0.0833632	1		0.5	1
#109648	302	34.5265	0.331842	1		0.5	1
#255C99	338	40.7629	0.0843179	1		0.5	1
#255C99	158	17.7629	0.0636108	1		0.5	1
#255C99	248	29.7629	0.15686	1		0.5	1
#255C99	441	52.7629	0.0393447	1		0.5	1
#255C99	202	23.7629	0.0202056	1		0.5	1
#255C99	127	14.7629	0.0914096	1		0.5	1
#255C99	352	41.7629	0.210968	1		0.5	1
#255C99	292	33.7629	0.0774231	1		0.5	1
#255C99	182	21.7629	0.149713	1		0.5	1
#255C99	364	42.7629	0.542334	1		0.5	1
#255C99	92	10.7629	0.183711	1		0.5	1
#255C99	228	27.7629	0.137053	1		0.5	1
#255C99	75	8.7629	0.189319	1		0.5	1
#221E22	213	26.475	1.60071	1		0.5	1
#221E22	339	41.475	0.10774	1		0.5	1
#221E22	476	57.475	0.53285	1		0.5	1
#221E22	98	12.475	0.125679	1		0.5	1
#221E22	57	7.475	0.0205271	1		0.5	1
#221E22	432	52.475	0.0534156	1		0.5	1
#221E22	423	51.475	0.23482	1		0.5	1
#221E22	282	33.475	0.564014	1		0.5	1
#221E22	161	19.475	0.307212	1		0.5	1
#221E22	64	8.475	0.505512	1		0.5	1
#221E22	41	5.475	0.113492	1		0.5	1
#221E22	137	16.475	0.0519953	1		0.5	1
#221E22	241	29.475	1.10347	1		0.5	1
#221E22	353	42.475	0.435546	1		0.5	1
#221E22	395	46.475	0.251964	1		0.5	1
#221E22	229	28.475	0.324359	1		0.5	1
#221E22	175	21.475	0.201824	1		0.5	1
#221E22	249	30.475	1.00721	1		0.5	1
#221E22	222	27.475	3.01756	1		0.5	1
#221E22	467	56.475	0.245701	1		0.5	1
#221E22	449	54.475	0.408269	1		0.5	1
#221E22	414	49.475	0.640761	1		0.5	1
#221E22	406	48.475	0.735915	1		0.5	1
#221E22	47	6.475	0.242112	1		0.5	1
#255C99	65	7.74231	0.808819	1		0.5	1
#255C99	108	12.7423	0.109914	1		0.5	1
#255C99	303	34.7423	0.10189	1		0.5	1
#255C99	377	43.7423	0.0687266	1		0.5	1
#255C99	138	15.7423	0.14113	1		0.5	1
#255C99	386	44.7423	1.16276	1		0.5	1
#255C99	458	54.7423	0.875454	1		0.5	1
#255C99	396	45.7423	0.0951865	1		0.5	1
#255C99	117	13.7423	0.163648	1		0.5	1
#255C99	30	3.74231	0.143984	1		0.5	1
#255C99	128	14.7423	0.0632836	1		0.5	1
#255C99	193	22.7423	1.49631	1		0.5	1
#255C99	23	2.74231	0.2314	1		0.5	1
#255C99	260	30.7423	0.477665	1		0.5	1
#255C99	168	19.7423	0.101179	1		0.5	1
#255C99	84	9.74231	0.0535667	1		0.5	1
#255C99	13	1.74231	0.304729	1		0.5	1
#255C99	270	31.7423	0.831264	1		0.5	1
#255C99	242	28.7423	0.0626973	1		0.5	1
#255C99	214	25.7423	0.453381	1		0.5	1
#255C99	5	0.742311	0.261003	1		0.5	1
#255C99	183	21.7423	1.17048	1		0.5	1
#255C99	365	42.7423	0.283779	1		0.5	1
#255C99	148	16.7423	0.1308	1		0.5	1
#255C99	48	5.74231	0.925212	1		0.5	1
#255C99	250	29.7423	0.082558	1		0.5	1
#255C99	99	11.7423	0.462729	1		0.5	1
#255C99	433	51.7423	0.142442	1		0.5	1
#255C99	230	27.7423	0.169032	1		0.5	1
#255C99	468	55.7423	0.299114	1		0.5	1
#255C99	340	40.7423	0.323219	1		0.5	1
#255C99	485	57.7423	0.416696	1		0.5	1
#255C99	424	50.7423	0.528345	1		0.5	1
#255C99	327	38.7423	0.675758	1		0.5	1
#221E22	354	41.8111	1.14331	1		0.5	1
#221E22	397	45.8111	0.201571	1		0.5	1
#221E22	328	38.8111	0.150746	1		0.5	1
#221E22	100	11.8111	0.0685524	1		0.5	1
#221E22	477	56.8111	0.663549	1		0.5	1
#221E22	6	0.811145	0.121501	1		0.5	1
#221E22	341	40.8111	0.215479	1		0.5	1
#221E22	14	1.81114	0.436779	1		0.5	1
#221E22	58	6.81114	0.143689	1		0.5	1
#221E22	407	47.8111	1.46337	1		0.5	1
#221E22	320	37.8111	0.293267	1		0.5	1
#221E22	366	42.8111	0.0882869	1		0.5	1
#221E22	42	4.81114	0.0794445	1		0.5	1
#221E22	251	29.8111	1.42825	1		0.5	1
#221E22	31	3.81114	0.31851	1		0.5	1
#221E22	215	25.8111	0.601424	1		0.5	1
#221E22	469	55.8111	0.753127	1		0.5	1
#221E22	243	28.8111	0.601894	1		0.5	1
#221E22	24	2.81114	0.149563	1		0.5	1
#221E22	66	7.81114	2.12315	1		0.5	1
#221E22	231	27.8111	0.237559	1		0.5	1
#221E22	223	26.8111	0.802356	1		0.5	1
#221E22	176	20.8111	0.788949	1		0.5	1
#221E22	162	18.8111	3.75238	1		0.5	1
#221E22	450	53.8111	0.0408269	1		0.5	1
#221E22	415	48.8111	0.128152	1		0.5	1
#221E22	49	5.81114	0.0605279	1		0.5	1
#221E22	387	44.8111	0.241962	1		0.5	1
#221E22	283	32.8111	0.117761	1		0.5	1
#221E22	216	25.7032	0.120275	1		0.5	1
#221E22	15	1.7032	0.121884	1		0.5	1
#221E22	224	26.7032	0.0174421	1		0.5	1
#221E22	321	37.7032	0.146541	1		0.5	1
#221E22	7	0.703197	0.143996	1		0.5	1
#221E22	67	7.7032	0.644411	1		0.5	1
#221E22	271	31.7032	0.255752	1		0.5	1
#221E22	252	29.7032	0.206364	1		0.5	1
#221E22	478	56.7032	0.251322	1		0.5	1
#221E22	342	40.7032	0.131155	1		0.5	1
#221E22	408	47.7032	0.228291	1		0.5	1
#221E22	177	20.7032	0.0550241	1		0.5	1
#221E22	355	41.7032	0.102078	1		0.5	1
#221E22	43	4.7032	0.158862	1		0.5	1
#5E239D	129	14.756	0.913871	1		0.5	1
#5E239D	139	15.756	0.111406	1		0.5	1
#5E239D	378	43.756	0.429377	1		0.5	1
#5E239D	85	9.756	0.816716	1		0.5	1
#5E239D	293	33.756	0.30961	1		0.5	1
#5E239D	203	23.756	0.464494	1		0.5	1
#5E239D	118	13.756	0.27647	1		0.5	1
#5E239D	261	30.756	0.638816	1		0.5	1
#5E239D	149	16.756	0.224156	1		0.5	1
#5E239D	314	35.756	0.718968	1		0.5	1
#5E239D	486	57.756	0.112504	1		0.5	1
#5E239D	479	56.756	0.155831	1		0.5	1
#5E239D	207	24.756	0.128382	1		0.5	1
#5E239D	184	21.756	0.381038	1		0.5	1
#5E239D	304	34.756	0.179783	1		0.5	1
#5E239D	434	51.756	3.07793	1		0.5	1
#5E239D	272	31.756	0.181976	1		0.5	1
#5E239D	244	28.756	0.275789	1		0.5	1
#5E239D	232	27.756	0.0822263	1		0.5	1
#5E239D	169	19.756	0.186764	1		0.5	1
#5E239D	101	11.756	0.0971049	1		0.5	1
#5E239D	284	32.756	0.167314	1		0.5	1
#5E239D	93	10.756	0.0667882	1		0.5	1
#5E239D	388	44.756	0.174734	1		0.5	1
#5E239D	343	40.756	0.0655789	1		0.5	1
#5E239D	425	50.756	0.0922429	1		0.5	1
#5E239D	367	42.756	1.0402	1		0.5	1
#5E239D	68	7.756	0.176897	1		0.5	1
#221E22	435	51.9841	0.0712209	1		0.5	1
#221E22	470	55.9841	0.486061	1		0.5	1
#221E22	194	22.9841	0.217488	1		0.5	1
#221E22	487	57.9841	0.13751	1		0.5	1
#221E22	16	1.98411	0.147286	1		0.5	1
#221E22	285	32.9841	0.0805735	1		0.5	1
#221E22	389	44.9841	0.0739328	1		0.5	1
#221E22	25	2.98411	0.268085	1		0.5	1
#221E22	170	19.9841	0.342453	1		0.5	1
#221E22	140	15.9841	0.609088	1		0.5	1
#221E22	86	9.98411	0.616017	1		0.5	1
#221E22	294	33.9841	0.412923	1		0.5	1
#221E22	109	12.9841	1.08692	1		0.5	1
#221E22	50	5.98411	0.0864684	1		0.5	1
#221E22	419	49.9841	4.19142	1		0.5	1
#221E22	305	34.9841	0.635316	1		0.5	1
#5E239D	390	44.5265	0.542702	1		0.5	1
#5E239D	262	30.5265	0.19703	1		0.5	1
#5E239D	306	34.5265	0.132708	1		0.5	1
#5E239D	459	54.5265	0.567856	1		0.5	1
#5E239D	436	51.5265	0.0175792	1		0.5	1
#5E239D	295	33.5265	0.190087	1		0.5	1
#5E239D	119	13.5265	0.887955	1		0.5	1
#5E239D	344	40.5265	0.163082	1		0.5	1
#5E239D	141	15.5265	0.189054	1		0.5	1
#5E239D	87	9.52648	0.0874564	1		0.5	1
#5E239D	195	22.5265	0.13835	1		0.5	1
#5E239D	51	5.52648	0.438736	1		0.5	1
#5E239D	208	24.5265	0.355048	1		0.5	1
#5E239D	159	17.5265	0.102993	1		0.5	1
#5E239D	150	16.5265	0.0555926	1		0.5	1
#5E239D	69	7.52648	0.120705	1		0.5	1
#5E239D	32	3.52648	0.177212	1		0.5	1
#5E239D	379	43.5265	0.0343062	1		0.5	1
#5E239D	368	42.5265	0.111276	1		0.5	1
#5E239D	110	12.5265	0.150129	1		0.5	1
#5E239D	233	27.5265	0.432505	1		0.5	1
#5E239D	315	35.5265	0.0922308	1		0.5	1
#5E239D	329	38.5265	0.185664	1		0.5	1
#5E239D	398	45.5265	0.150758	1		0.5	1
#5E239D	102	11.5265	0.629539	1		0.5	1
#5E239D	273	31.5265	0.596478	1		0.5	1
#5E239D	130	14.5265	0.326286	1		0.5	1
#5E239D	185	21.5265	0.302886	1		0.5	1
#5E239D	245	28.5265	0.0354222	1		0.5	1
#5E239D	8	0.526482	0.29513	1		0.5	1
#5E239D	17	1.52648	0.211981	1		0.5	1
#255C99	442	52.9581	0.0196723	1		0.5	1
#255C99	217	25.9581	0.249822	1		0.5	1
#255C99	26	2.95807	0.31888	1		0.5	1
#255C99	120	13.9581	0.513515	1		0.5	1
#255C99	76	8.95807	0.0172109	1		0.5	1
#255C99	460	54.9581	0.372534	1		0.5	1
#255C99	426	50.9581	0.184501	1		0.5	1
#255C99	33	3.95807	0.270515	1		0.5	1
#255C99	369	42.9581	0.687376	1		0.5	1
#255C99	196	22.9581	0.461074	1		0.5	1
#255C99	52	5.95807	1.38349	1		0.5	1
#255C99	399	45.9581	0.711099	1		0.5	1
#255C99	380	43.9581	0.120271	1		0.5	1
#255C99	151	16.9581	0.0934286	1		0.5	1
#255C99	171	19.9581	0.140094	1		0.5	1
#255C99	391	44.9581	0.873751	1		0.5	1
#255C99	263	30.9581	0.0930515	1		0.5	1
#255C99	253	29.9581	0.115581	1		0.5	1
#255C99	330	38.9581	0.50422	1		0.5	1
#255C99	274	31.9581	0.477116	1		0.5	1
#255C99	234	27.9581	0.109643	1		0.5	1
#255C99	186	21.9581	0.796199	1		0.5	1
#255C99	111	12.9581	0.0488505	1		0.5	1
#255C99	345	40.9581	0.477802	1		0.5	1
#255C99	131	14.9581	0.0421891	1		0.5	1
#255C99	70	7.95807	0.366496	1		0.5	1
#255C99	142	15.9581	0.0817069	1		0.5	1
#109648	296	33.7613	0.454177	1		0.5	1
#109648	9	0.761334	0.423266	1		0.5	1
#109648	471	55.7613	0.0929865	1		0.5	1
#109648	143	15.7613	0.364113	1		0.5	1
#109648	121	13.7613	0.108836	1		0.5	1
#109648	103	11.7613	0.255895	1		0.5	1
#109648	370	42.7613	0.161581	1		0.5	1
#109648	316	35.7613	0.126897	1		0.5	1
#109648	461	54.7613	0.106501	1		0.5	1
#109648	172	19.7613	0.998576	1		0.5	1
#109648	400	45.7613	0.286225	1		0.5	1
#109648	437	51.7613	0.441238	1		0.5	1
#109648	34	3.76133	0.0825536	1		0.5	1
#109648	427	50.7613	1.06536	1		0.5	1
#109648	187	21.7613	0.49304	1		0.5	1
#109648	59	6.76133	0.038499	1		0.5	1
#109648	77	8.76133	0.0514601	1		0.5	1
#109648	88	9.76133	0.344509	1		0.5	1
#109648	264	30.7613	0.317543	1		0.5	1
#109648	480	56.7613	0.201652	1		0.5	1
#109648	443	52.7613	0.057076	1		0.5	1
#109648	160	17.7613	0.286548	1		0.5	1
#109648	346	40.7613	0.352555	1		0.5	1
#109648	18	1.76133	0.24202	1		0.5	1
#109648	112	12.7613	0.229403	1		0.5	1
#109648	488	57.7613	0.323297	1		0.5	1
#109648	331	38.7613	0.220621	1		0.5	1
#109648	356	41.7613	0.288041	1		0.5	1
#109648	286	32.7613	0.760635	1		0.5	1
#109648	307	34.7613	0.689691	1		0.5	1
#109648	132	14.7613	0.216786	1		0.5	1
#109648	152	16.7613	0.510622	1		0.5	1
#109648	275	31.7613	0.280429	1		0.5	1
#109648	197	22.7613	0.0518894	1		0.5	1
#109648	235	27.7613	0.0584536	1		0.5	1
#109648	173	20.475	0.84835	1		0.5	1
#109648	60	7.475	0.205271	1		0.5	1
#109648	489	58.475	0.170845	1		0.5	1
#109648	287	33.475	0.278908	1		0.5	1
#109648	254	30.475	0.660464	1		0.5	1
#109648	71	8.475	0.0505512	1		0.5	1
#109648	428	51.475	0.134183	1		0.5	1
#109648	19	2.475	0.177759	1		0.5	1
#109648	276	32.475	0.147562	1		0.5	1
#109648	381	44.475	0.171816	1		0.5	1
#109648	104	12.475	0.377038	1		0.5	1
#109648	371	43.475	0.214411	1		0.5	1
#109648	297	34.475	0.103231	1		0.5	1
#109648	236	28.475	0.79034	1		0.5	1
#109648	113	13.475	0.0732758	1		0.5	1
#109648	133	15.475	0.442985	1		0.5	1
#109648	401	46.475	0.968662	1		0.5	1
#109648	122	14.475	0.423226	1		0.5	1
#109648	451	54.475	0.0816538	1		0.5	1
#109648	265	31.475	0.279155	1		0.5	1
#109648	144	16.475	0.259976	1		0.5	1
#109648	308	35.475	0.0479484	1		0.5	1
#109648	35	4.475	0.383957	1		0.5	1
#109648	462	55.475	0.47498	1		0.5	1
#109648	392	45.475	0.0940963	1		0.5	1
#109648	78	9.475	0.0688434	1		0.5	1
#109648	209	25.475	0.080257	1		0.5	1
#109648	53	6.475	0.146996	1		0.5	1
#109648	472	56.475	0.149557	1		0.5	1
#109648	347	41.475	0.608963	1		0.5	1
#109648	438	52.475	0.37391	1		0.5	1
#109648	188	22.475	0.0680512	1		0.5	1
#109648	89	10.475	0.147308	1		0.5	1
#109648	317	36.475	0.0609636	1		0.5	1
#109648	27	3.475	0.200358	1		0.5	1
#109648	332	39.475	0.322285	1		0.5	1
#109648	357	42.475	0.129303	1		0.5	1
#109648	218	26.475	0.333097	1		0.5	1
#109648	153	17.475	0.317657	1		0.5	1
#221E22	393	44.7461	0.11426	1		0.5	1
#221E22	409	47.7461	0.515987	1		0.5	1
#221E22	54	5.74606	0.683101	1		0.5	1
#221E22	36	3.74606	0.536667	1		0.5	1
#221E22	189	21.7461	0.102077	1		0.5	1
#221E22	225	26.7461	0.436063	1		0.5	1
#221E22	463	54.7461	0.16764	1		0.5	1
#221E22	163	18.7461	0.131662	1		0.5	1
#221E22	255	29.7461	0.454069	1		0.5	1
#221E22	72	7.74606	0.265394	1		0.5	1
#221E22	219	25.7461	0.89751	1		0.5	1
#221E22	198	22.7461	0.321882	1		0.5	1
#221E22	10	0.74606	0.099001	1		0.5	1
#221E22	309	34.7461	0.0719226	1		0.5	1
#221E22	358	41.7461	0.551238	1		0.5	1
#221E22	481	56.7461	0.407178	1		0.5	1
#221E22	178	20.7461	0.0183476	1		0.5	1
#221E22	452	53.7461	3.4907	1		0.5	1
#221E22	288	32.7461	0.706567	1		0.5	1
#221E22	473	55.7461	0.389917	1		0.5	1
#221E22	416	48.7461	0.329534	1		0.5	1
#221E22	277	31.7461	0.088537	1		0.5	1
#221E22	348	40.7461	0.262322	1		0.5	1
#221E22	439	51.7461	0.0890261	1		0.5	1
#221E22	105	11.7461	0.222795	1		0.5	1
#221E22	429	50.7461	0.293525	1		0.5	1
#221E22	402	45.7461	0.543123	1		0.5	1
#221E22	237	27.7461	0.201011	1		0.5	1
#221E22	490	57.7461	0.245851	1		0.5	1
#221E22	336	39.7461	0.0209364	1		0.5	1
#221E22	20	1.74606	0.355517	1		0.5	1
#221E22	44	4.74606	1.74778	1		0.5	1
#221E22	246	28.7461	2.16933	1		0.5	1
#221E22	61	6.74606	0.472122	1		0.5	1
#221E22	318	36.6594	4.2427	1		0.5	1
#221E22	410	47.6594	1.08273	1		0.5	1
#221E22	322	37.6594	2.81862	1		0.5	1
#221E22	79	8.65936	0.120476	1		0.5	1
#109648	417	48.7499	0.0366136	1		0.5	1
#109648	411	47.7499	0.109916	1		0.5	1
#109648	220	25.7499	0.16652	1		0.5	1
#109648	45	4.74989	0.363072	1		0.5	1
#109648	37	3.74989	0.453717	1		0.5	1
#109648	94	10.7499	1.4351	1		0.5	1
#109648	298	33.7499	0.12903	1		0.5	1
#109648	323	37.7499	0.765505	1		0.5	1
#109648	444	52.7499	3.40074	1		0.5	1
#109648	372	42.7499	0.138729	1		0.5	1
#109648	80	8.74989	2.90686	1		0.5	1
#109648	403	45.7499	0.117578	1		0.5	1
#109648	359	41.7499	0.258576	1		0.5	1
#109648	482	56.7499	0.18096	1		0.5	1
#109648	238	27.7499	0.37458	1		0.5	1
#221E22	349	41.8871	0.0816649	1		0.5	1
#221E22	418	49.8871	0.0242278	1		0.5	1
#221E22	256	30.8871	0.142679	1		0.5	1
#221E22	1	0.887101	0.171002	1		0.5	1
#221E22	123	14.8871	0.133599	1		0.5	1
#221E22	445	53.8871	0.122481	1		0.5	1
#221E22	430	51.8871	0.231468	1		0.5	1
#221E22	55	6.8871	3.38696	1		0.5	1
#221E22	164	19.8871	0.43585	1		0.5	1
#221E22	373	43.8871	0.0171816	1		0.5	1
#221E22	11	1.8871	0.0964976	1		0.5	1
#221E22	420	50.8871	0.897348	1		0.5	1
#221E22	333	39.8871	0.4606	1		0.5	1
#221E22	95	11.8871	0.171381	1		0.5	1
#221E22	310	35.8871	0.0365782	1		0.5	1
#221E22	453	54.8871	0.270087	1		0.5	1
#221E22	106	12.8871	2.06393	1		0.5	1
#221E22	299	34.8871	0.257723	1		0.5	1
#221E22	134	15.8871	0.326827	1		0.5	1
#221E22	266	31.8871	0.0639434	1		0.5	1
#221E22	360	42.8871	0.0504496	1		0.5	1
#221E22	382	44.8871	0.282289	1		0.5	1
#221E22	114	13.8871	0.220078	1		0.5	1
#221E22	204	24.8871	0.256822	1		0.5	1
#221E22	412	48.8871	0.0183075	1		0.5	1
#221E22	62	7.8871	0.0884646	1		0.5	1
#221E22	474	56.8871	0.135726	1		0.5	1
#221E22	210	25.8871	0.0462634	1		0.5	1
#221E22	81	9.8871	0.214267	1		0.5	1
#221E22	179	21.8871	0.204153	1		0.5	1
#221E22	154	17.8871	0.17493	1		0.5	1
#221E22	38	4.8871	1.10087	1		0.5	1
#221E22	464	55.8871	0.122851	1		0.5	1
#221E22	190	22.8871	0.643763	1		0.5	1
#109648	454	54.5296	0.0647817	1		0.5	1
#109648	446	53.5296	0.157377	1		0.5	1
#109648	39	4.5296	0.555001	1		0.5	1
#109648	73	8.5296	0.034362	1		0.5	1
#109648	334	39.5296	0.0566181	1		0.5	1
#109648	90	10.5296	0.108669	1		0.5	1
#109648	28	3.5296	0.110068	1		0.5	1
#109648	350	41.5296	0.708861	1		0.5	1
#109648	278	32.5296	0.0491801	1		0.5	1
#D62839	374	44.0236	0.63536	1		0.5	1
#D62839	2	1.02363	0.229475	1		0.5	1
#D62839	199	24.0236	0.201818	1		0.5	1
#D62839	383	45.0236	0.141125	1		0.5	1
#D62839	267	32.0236	0.118025	1		0.5	1
#D62839	239	29.0236	0.112792	1		0.5	1
#D62839	191	23.0236	0.095644	1		0.5	1
#D62839	289	34.0236	2.1783	1		0.5	1
#D62839	324	39.0236	0.405329	1		0.5	1
#D62839	300	35.0236	0.491241	1		0.5	1
#D62839	226	28.0236	0.278629	1		0.5	1
#D62839	205	25.0236	2.75714	1		0.5	1
#D62839	115	14.0236	0.338495	1		0.5	1
#D62839	279	33.0236	0.421352	1		0.5	1
#D62839	421	51.0236	0.360521	1		0.5	1
#D62839	483	58.0236	0.295791	1		0.5	1
#D62839	361	43.0236	0.359342	1		0.5	1
#D62839	455	55.0236	0.0465635	1		0.5	1
#D62839	145	17.0236	1.58718	1		0.5	1
#D62839	96	12.0236	0.55399	1		0.5	1
#D62839	165	20.0236	0.0778181	1		0.5	1
#D62839	257	31.0236	0.855692	1		0.5	1
#D62839	155	18.0236	0.826094	1		0.5	1
#D62839	124	15.0236	0.660579	1		0.5	1
#D62839	465	56.0236	0.192239	1		0.5	1
#D62839	82	10.0236	2.26047	1		0.5	1
#D62839	180	22.0236	0.258523	1		0.5	1
#D62839	135	16.0236	0.913083	1		0.5	1
#D62839	311	36.0236	1.1575	1		0.5	1
#D62839	116	14.448	0.6721	1		0.5	1
#D62839	211	26.448	0.0910769	1		0.5	1
#D62839	280	33.448	0.340203	1		0.5	1
#D62839	466	56.448	0.590057	1		0.5	1
#D62839	146	17.448	0.433157	1		0.5	1
#D62839	337	41.448	0.777486	1		0.5	1
#D62839	484	58.448	0.205588	1		0.5	1
#D62839	384	45.448	0.366018	1		0.5	1
#D62839	21	3.44796	0.123792	1		0.5	1
#D62839	290	34.448	0.831178	1		0.5	1
#D62839	156	18.448	2.46728	1		0.5	1
#D62839	181	22.448	0.448162	1		0.5	1
#D62839	240	29.448	0.169406	1		0.5	1
#D62839	3	1.44796	0.196654	1		0.5	1
#D62839	268	32.448	0.370445	1		0.5	1
#D62839	125	15.448	1.15375	1		0.5	1
#D62839	362	43.448	0.0691064	1		0.5	1
#D62839	375	44.448	0.233586	1		0.5	1
#D62839	301	35.448	0.984578	1		0.5	1
#D62839	83	10.448	0.286098	1		0.5	1
#D62839	456	55.448	1.25663	1		0.5	1
#D62839	166	20.448	0.256443	1		0.5	1
#D62839	312	36.448	0.266325	1		0.5	1
#D62839	475	57.448	0.297138	1		0.5	1
#D62839	200	24.448	0.057466	1		0.5	1
#D62839	258	31.448	1.04629	1		0.5	1
#D62839	206	25.448	0.748756	1		0.5	1
#D62839	394	46.448	0.419873	1		0.5	1
#D62839	97	12.448	0.92055	1		0.5	1
#D62839	63	8.44796	0.0241593	1		0.5	1
#D62839	325	39.448	0.871515	1		0.5	1
#D62839	46	6.44796	0.334208	1		0.5	1
#D62839	192	23.448	0.947251	1		0.5	1
#D62839	227	28.448	0.536985	1		0.5	1
#D62839	136	16.448	1.2181	1		0.5	1
#221E22	269	32.475	0.214077	1		0.5	1
#221E22	351	42.475	0.161037	1		0.5	1
#221E22	447	54.475	0.0607776	1		0.5	1
#221E22	174	21.475	2.83994	1		0.5	1
#221E22	221	27.475	0.0801157	1		0.5	1
#221E22	29	4.475	0.219523	1		0.5	1
#221E22	405	48.475	0.347818	1		0.5	1
#221E22	440	53.475	0.606198	1		0.5	1
#221E22	326	39.475	0.113845	1		0.5	1
#221E22	319	38.475	0.46478	1		0.5	1
#221E22	247	30.475	0.251553	1		0.5	1
#221E22	40	5.475	0.229936	1		0.5	1
#221E22	74	9.475	0.921577	1		0.5	1
#221E22	22	3.475	0.173828	1		0.5	1
#221E22	91	11.475	2.63842	1		0.5	1
#221E22	212	26.475	0.0645625	1		0.5	1
#221E22	413	49.475	2.82988	1		0.5	1
#109648	56	6.52653	0.0757975	1		0.5	1
#109648	147	16.5265	0.899311	1		0.5	1
#109648	404	46.5265	3.13541	1		0.5	1
#109648	126	14.5265	0.174369	1		0.5	1
#109648	12	1.52653	0.523681	1		0.5	1
#109648	291	33.5265	0.0492998	1		0.5	1
#109648	107	12.5265	0.5691	1		0.5	1
#109648	363	42.5265	0.424399	1		0.5	1
#109648	376	43.5265	2.35189	1		0.5	1
#109648	335	39.5265	2.78259	1		0.5	1
#109648	157	17.5265	0.226319	1		0.5	1
#109648	313	35.5265	1.85558	1		0.5	1
#109648	431	51.5265	0.0353918	1		0.5	1
#109648	201	23.5265	2.69091	1		0.5	1
#109648	281	32.5265	0.208383	1		0.5	1
#109648	385	44.5265	0.203997	1		0.5	1
#109648	448	53.5265	0.0195114	1		0.5	1
#109648	259	30.5265	0.0491979	1		0.5	1
#109648	167	19.5265	0.572399	1		0.5	1
#109648	4	0.526535	0.369046	1		0.5	1
#109648	422	50.5265	0.414574	1		0.5	1
#109648	457	54.5265	0.0833862	1		0.5	1
#109648	302	34.5265	0.332938	1		0.5	1
#255C99	338	40.7645	0.0835652	1		0.5	1
#255C99	158	17.7645	0.0572895	1		0.5	1
#255C99	248	29.7645	0.146502	1		0.5	1
#255C99	441	52.7645	0.0381935	1		0.5	1
#255C99	202	23.7645	0.0188272	1		0.5	1
#255C99	127	14.7645	0.0866562	1		0.5	1
#255C99	352	41.7645	0.1979	1		0.5	1
#255C99	292	33.7645	0.0736575	1		0.5	1
#255C99	182	21.7645	0.136646	1		0.5	1
#255C99	364	42.7645	0.50657	1		0.5	1
#255C99	92	10.7645	0.162476	1		0.5	1
#255C99	228	27.7645	0.132605	1		0.5	1
#255C99	75	8.76448	0.167215	1		0.5	1
#221E22	213	26.475	1.48246	1		0.5	1
#221E22	339	41.475	0.106628	1		0.5	1
#221E22	476	57.475	0.514119	1		0.5	1
#221E22	98	12.475	0.123682	1		0.5	1
#221E22	57	7.475	0.0199142	1		0.5	1
#221E22	432	52.475	0.0532719	1		0.5	1
#221E22	423	51.475	0.229074	1		0.5	1
#221E22	282	33.475	0.542374	1		0.5	1
#221E22	161	19.475	0.279886	1		0.5	1
#221E22	64	8.475	0.484481	1		0.5	1
#221E22	41	5.475	0.110549	1		0.5	1
#221E22	137	16.475	0.0510798	1		0.5	1
#221E22	241	29.475	1.01997	1		0.5	1
#221E22	353	42.475	0.418535	1		0.5	1
#221E22	395	46.475	0.246205	1		0.5	1
#221E22	229	28.475	0.319411	1		0.5	1
#221E22	175	21.475	0.179455	1		0.5	1
#221E22	249	30.475	0.950382	1		0.5	1
#221E22	222	27.475	2.63876	1		0.5	1
#221E22	467	56.475	0.239421	1		0.5	1
#221E22	449	54.475	0.368982	1		0.5	1
#221E22	414	49.475	0.590055	1		0.5	1
#221E22	406	48.475	0.700942	1		0.5	1
#221E22	47	6.475	0.228646	1		0.5	1
#255C99	65	7.74378	0.744779	1		0.5	1
#255C99	108	12.7438	0.101364	1		0.5	1
#255C99	303	34.7438	0.0962406	1		0.5	1
#255C99	377	43.7438	0.0611661	1		0.5	1
#255C99	138	15.7438	0.135592	1		0.5	1
#255C99	386	44.7438	1.04451	1		0.5	1
#255C99	458	54.7438	0.761376	1		0.5	1
#255C99	396	45.7438	0.0928278	1		0.5	1
#255C99	117	13.7438	0.148948	1		0.5	1
#255C99	30	3.74378	0.138084	1		0.5	1
#255C99	128	14.7438	0.061491	1		0.5	1
#255C99	193	22.7438	1.28436	1		0.5	1
#255C99	23	2.74378	0.225283	1		0.5	1
#255C99	260	30.7438	0.439199	1		0.5	1
#255C99	168	19.7438	0.0984067	1		0.5	1
#255C99	84	9.74378	0.0493012	1		0.5	1
#255C99	13	1.74378	0.292237	1		0.5	1
#255C99	270	31.7438	0.753115	1		0.5	1
#255C99	242	28.7438	0.0591727	1		0.5	1
#255C99	214	25.7438	0.408471	1		0.5	1
#255C99	5	0.743779	0.254687	1		0.5	1
#255C99	183	21.7438	1.01516	1		0.5	1
#255C99	365	42.7438	0.261002	1		0.5	1
#255C99	148	16.7438	0.121932	1		0.5	1
#255C99	48	5.74378	0.827343	1		0.5	1
#255C99	250	29.7438	0.0791688	1		0.5	1
#255C99	99	11.7438	0.432856	1		0.5	1
#255C99	433	51.7438	0.126599	1		0.5	1
#255C99	230	27.7438	0.162508	1		0.5	1
#255C99	468	55.7438	0.283273	1		0.5	1
#255C99	340	40.7438	0.304124	1		0.5	1
#255C99	485	57.7438	0.395091	1		0.5	1
#255C99	424	50.7438	0.491975	1		0.5	1
#255C99	327	38.7438	0.608568	1		0.5	1
#221E22	354	41.8111	0.823291	1		0.5	1
#221E22	397	45.8111	0.177568	1		0.5	1
#221E22	328	38.8111	0.133995	1		0.5	1
#221E22	100	11.8111	0.0684081	1		0.5	1
#221E22	477	56.8111	0.565433	1		0.5	1
#221E22	6	0.811145	0.116731	1		0.5	1
#221E22	341	40.8111	0.189707	1		0.5	1
#221E22	14	1.81114	0.381314	1		0.5	1
#221E22	58	6.81114	0.105203	1		0.5	1
#221E22	407	47.8111	1.14962	1		0.5	1
#221E22	320	37.8111	0.181404	1		0.5	1
#221E22	366	42.8111	0.0866064	1		0.5	1
#221E22	42	4.81114	0.0745031	1		0.5	1
#221E22	251	29.8111	1.07965	1		0.5	1
#221E22	31	3.81114	0.291745	1		0.5	1
#221E22	215	25.8111	0.488345	1		0.5	1
#221E22	469	55.8111	0.638742	1		0.5	1
#221E22	243	28.8111	0.335264	1		0.5	1
#221E22	24	2.81114	0.142293	1		0.5	1
#221E22	66	7.81114	1.00388	1		0.5	1
#221E22	231	27.8111	0.22067	1		0.5	1
#221E22	223	26.8111	0.500987	1		0.5	1
#221E22	176	20.8111	0.297062	1		0.5	1
#221E22	162	18.8111	0.794784	1		0.5	1
#221E22	450	53.8111	0.0378569	1		0.5	1
#221E22	415	48.8111	0.0638217	1		0.5	1
#221E22	49	5.81114	0.0602494	1		0.5	1
#221E22	387	44.8111	0.22761	1		0.5	1
#221E22	283	32.8111	0.10032	1		0.5	1
#221E22	216	25.9069	0.115925	1		0.5	1
#221E22	15	1.90685	0.118487	1		0.5	1
#221E22	224	26.9069	0.0172519	1		0.5	1
#221E22	321	37.9069	0.107395	1		0.5	1
#221E22	7	0.906851	0.141766	1		0.5	1
#221E22	67	7.90685	0.595198	1		0.5	1
#221E22	271	31.9069	0.246728	1		0.5	1
#221E22	252	29.9069	0.193233	1		0.5	1
#221E22	478	56.9069	0.241949	1		0.5	1
#221E22	342	40.9069	0.128554	1		0.5	1
#221E22	408	47.9069	0.187381	1		0.5	1
#221E22	177	20.9069	0.0470704	1		0.5	1
#221E22	355	41.9069	0.100689	1		0.5	1
#221E22	43	4.90685	0.147399	1		0.5	1
#5E239D	129	15.1354	0.790049	1		0.5	1
#5E239D	139	16.1354	0.104726	1		0.5	1
#5E239D	378	44.1354	0.339182	1		0.5	1
#5E239D	85	10.1354	0.720294	1		0.5	1
#5E239D	293	34.1354	0.264383	1		0.5	1
#5E239D	203	24.1354	0.33567	1		0.5	1
#5E239D	118	14.1354	0.255781	1		0.5	1
#5E239D	261	31.1354	0.563149	1		0.5	1
#5E239D	149	17.1354	0.184068	1		0.5	1
#5E239D	314	36.1354	0.497727	1		0.5	1
#5E239D	486	58.1354	0.110478	1		0.5	1
#5E239D	479	57.1354	0.154186	1		0.5	1
#5E239D	207	25.1354	0.112032	1		0.5	1
#5E239D	184	22.1354	0.354256	1		0.5	1
#5E239D	304	35.1354	0.166683	1		0.5	1
#5E239D	434	52.1354	1.77053	1		0.5	1
#5E239D	272	32.1354	0.172822	1		0.5	1
#5E239D	244	29.1354	0.23209	1		0.5	1
#5E239D	232	28.1354	0.0791479	1		0.5	1
#5E239D	169	20.1354	0.171178	1		0.5	1
#5E239D	101	12.1354	0.0910267	1		0.5	1
#5E239D	284	33.1354	0.150215	1		0.5	1
#5E239D	93	11.1354	0.0581732	1		0.5	1
#5E239D	388	45.1354	0.166012	1		0.5	1
#5E239D	343	41.1354	0.0646527	1		0.5	1
#5E239D	425	51.1354	0.0879496	1		0.5	1
#5E239D	367	43.1354	0.863943	1		0.5	1
#5E239D	68	8.13539	0.159291	1		0.5	1
#221E22	435	52.0365	0.0712193	1		0.5	1
#221E22	470	56.0365	0.48591	1		0.5	1
#221E22	194	23.0365	0.217387	1		0.5	1
#221E22	487	58.0365	0.137494	1		0.5	1
#221E22	16	2.03654	0.14727	1		0.5	1
#221E22	285	33.0365	0.0805467	1		0.5	1
#221E22	389	45.0365	0.0739267	1		0.5	1
#221E22	25	3.03654	0.268047	1		0.5	1
#221E22	170	20.0365	0.342337	1		0.5	1
#221E22	140	16.0365	0.608752	1		0.5	1
#221E22	86	10.0365	0.615692	1		0.5	1
#221E22	294	34.0365	0.412759	1		0.5	1
#221E22	109	13.0365	1.08609	1		0.5	1
#221E22	50	6.03654	0.0864513	1		0.5	1
#221E22	419	50.0365	4.1835	1		0.5	1
#221E22	305	35.0365	0.635074	1		0.5	1
#5E239D	390	44.5265	0.54497	1		0.5	1
#5E239D	262	30.5265	0.197598	1		0.5	1
#5E239D	306	34.5265	0.132918	1		0.5	1
#5E239D	459	54.5265	0.569008	1		0.5	1
#5E239D	436	51.5265	0.0175884	1		0.5	1
#5E239D	295	33.5265	0.190756	1		0.5	1
#5E239D	119	13.5265	0.890642	1		0.5	1
#5E239D	344	40.5265	0.163309	1		0.5	1
#5E239D	141	15.5265	0.189524	1		0.5	1
#5E239D	87	9.52648	0.0877133	1		0.5	1
#5E239D	195	22.5265	0.13874	1		0.5	1
#5E239D	51	5.52648	0.439889	1		0.5	1
#5E239D	208	24.5265	0.356282	1		0.5	1
#5E239D	159	17.5265	0.103334	1		0.5	1
#5E239D	150	16.5265	0.0556116	1		0.5	1
#5E239D	69	7.52648	0.120937	1		0.5	1
#5E239D	32	3.52648	0.177459	1		0.5	1
#5E239D	379	43.5265	0.0343085	1		0.5	1
#5E239D	368	42.5265	0.111367	1		0.5	1
#5E239D	110	12.5265	0.150482	1		0.5	1
#5E239D	233	27.5265	0.433126	1		0.5	1
#5E239D	315	35.5265	0.0924479	1		0.5	1
#5E239D	329	38.5265	0.185937	1		0.5	1
#5E239D	398	45.5265	0.151004	1		0.5	1
#5E239D	102	11.5265	0.630427	1		0.5	1
#5E239D	273	31.5265	0.598033	1		0.5	1
#5E239D	130	14.5265	0.327032	1		0.5	1
#5E239D	185	21.5265	0.303301	1		0.5	1
#5E239D	245	28.5265	0.0355119	1		0.5	1
#5E239D	8	0.526482	0.29539	1		0.5	1
#5E239D	17	1.52648	0.212243	1		0.5	1
#255C99	442	53.0328	0.019662	1		0.5	1
#255C99	217	26.0328	0.24957	1		0.5	1
#255C99	26	3.03278	0.318751	1		0.5	1
#255C99	120	14.0328	0.513235	1		0.5	1
#255C99	76	9.03278	0.0172099	1		0.5	1
#255C99	460	55.0328	0.372208	1		0.5	1
#255C99	426	51.0328	0.184374	1		0.5	1
#255C99	33	4.03278	0.270397	1		0.5	1
#255C99	369	43.0328	0.686888	1		0.5	1
#255C99	196	23.0328	0.460608	1		0.5	1
#255C99	52	6.03278	1.38181	1		0.5	1
#255C99	399	46.0328	0.710523	1		0.5	1
#255C99	380	44.0328	0.12014	1		0.5	1
#255C99	151	17.0328	0.0933508	1		0.5	1
#255C99	171	20.0328	0.140011	1		0.5	1
#255C99	391	45.0328	0.872765	1		0.5	1
#255C99	263	31.0328	0.0929507	1		0.5	1
#255C99	253	30.0328	0.11552	1		0.5	1
#255C99	330	39.0328	0.503908	1		0.5	1
#255C99	274	32.0328	0.476806	1		0.5	1
#255C99	234	28.0328	0.109603	1		0.5	1
#255C99	186	22.0328	0.795303	1		0.5	1
#255C99	111	13.0328	0.0488221	1		0.5	1
#255C99	345	41.0328	0.477509	1		0.5	1
#255C99	131	15.0328	0.0421733	1		0.5	1
#255C99	70	8.03278	0.366175	1		0.5	1
#255C99	142	16.0328	0.0816583	1		0.5	1
#109648	296	33.7644	0.451875	1		0.5	1
#109648	9	0.764444	0.421438	1		0.5	1
#109648	471	55.7644	0.0928693	1		0.5	1
#109648	143	15.7644	0.362188	1		0.5	1
#109648	121	13.7644	0.108686	1		0.5	1
#109648	103	11.7644	0.254367	1		0.5	1
#109648	370	42.7644	0.161025	1		0.5	1
#109648	316	35.7644	0.125723	1		0.5	1
#109648	461	54.7644	0.105959	1		0.5	1
#109648	172	19.7644	0.985947	1		0.5	1
#109648	400	45.7644	0.284586	1		0.5	1
#109648	437	51.7644	0.436466	1		0.5	1
#109648	34	3.76444	0.0825408	1		0.5	1
#109648	427	50.7644	1.05104	1		0.5	1
#109648	187	21.7644	0.491133	1		0.5	1
#109648	59	6.76444	0.0384041	1		0.5	1
#109648	77	8.76444	0.0514537	1		0.5	1
#109648	88	9.76444	0.341389	1		0.5	1
#109648	264	30.7644	0.315513	1		0.5	1
#109648	480	56.7644	0.2013	1		0.5	1
#109648	443	52.7644	0.0570039	1		0.5	1
#109648	160	17.7644	0.283607	1		0.5	1
#109648	346	40.7644	0.351383	1		0.5	1
#109648	18	1.76444	0.241389	1		0.5	1
#109648	112	12.7644	0.224317	1		0.5	1
#109648	488	57.7644	0.322304	1		0.5	1
#109648	331	38.7644	0.219548	1		0.5	1
#109648	356	41.7644	0.28686	1		0.5	1
#109648	286	32.7644	0.75712	1		0.5	1
#109648	307	34.7644	0.686146	1		0.5	1
#109648	132	14.7644	0.215176	1		0.5	1
#109648	152	16.7644	0.506339	1		0.5	1
#109648	275	31.7644	0.279701	1		0.5	1
#109648	197	22.7644	0.051878	1		0.5	1
#109648	235	27.7644	0.0584188	1		0.5	1
#109648	173	20.475	0.818834	1		0.5	1
#109648	60	7.475	0.199189	1		0.5	1
#109648	489	58.475	0.168614	1		0.5	1
#109648	287	33.475	0.272773	1		0.5	1
#109648	254	30.475	0.634642	1		0.5	1
#109648	71	8.475	0.0494191	1		0.5	1
#109648	428	51.475	0.13078	1		0.5	1
#109648	19	2.475	0.175918	1		0.5	1
#109648	276	32.475	0.145852	1		0.5	1
#109648	381	44.475	0.167103	1		0.5	1
#109648	104	12.475	0.368449	1		0.5	1
#109648	371	43.475	0.211566	1		0.5	1
#109648	297	34.475	0.102026	1		0.5	1
#109648	236	28.475	0.759647	1		0.5	1
#109648	113	13.475	0.0722596	1		0.5	1
#109648	133	15.475	0.431879	1		0.5	1
#109648	401	46.475	0.935865	1		0.5	1
#109648	122	14.475	0.414001	1		0.5	1
#109648	451	54.475	0.0811845	1		0.5	1
#109648	265	31.475	0.272166	1		0.5	1
#109648	144	16.475	0.254189	1		0.5	1
#109648	308	35.475	0.0478107	1		0.5	1
#109648	35	4.475	0.377348	1		0.5	1
#109648	462	55.475	0.463328	1		0.5	1
#109648	392	45.475	0.093661	1		0.5	1
#109648	78	9.475	0.0688107	1		0.5	1
#109648	209	25.475	0.0781942	1		0.5	1
#109648	53	6.475	0.141059	1		0.5	1
#109648	472	56.475	0.14823	1		0.5	1
#109648	347	41.475	0.593396	1		0.5	1
#109648	438	52.475	0.356805	1		0.5	1
#109648	188	22.475	0.0657263	1		0.5	1
#109648	89	10.475	0.14232	1		0.5	1
#109648	317	36.475	0.0599528	1		0.5	1
#109648	27	3.475	0.199209	1		0.5	1
#109648	332	39.475	0.314678	1		0.5	1
#109648	357	42.475	0.127905	1		0.5	1
#109648	218	26.475	0.324058	1		0.5	1
#109648	153	17.475	0.307234	1		0.5	1
#221E22	393	44.9321	0.1124	1		0.5	1
#221E22	409	47.9321	0.437187	1		0.5	1
#221E22	54	5.93214	0.567074	1		0.5	1
#221E22	36	3.93214	0.498266	1		0.5	1
#221E22	189	21.9321	0.092143	1		0.5	1
#221E22	225	26.9321	0.242757	1		0.5	1
#221E22	463	54.9321	0.150402	1		0.5	1
#221E22	163	18.9321	0.0648592	1		0.5	1
#221E22	255	29.9321	0.348546	1		0.5	1
#221E22	72	7.93214	0.223752	1		0.5	1
#221E22	219	25.9321	0.734937	1		0.5	1
#221E22	198	22.9321	0.270961	1		0.5	1
#221E22	10	0.932143	0.0984014	1		0.5	1
#221E22	309	34.9321	0.0678434	1		0.5	1
#221E22	358	41.9321	0.493737	1		0.5	1
#221E22	481	56.9321	0.355576	1		0.5	1
#221E22	178	20.9321	0.0175457	1		0.5	1
#221E22	452	53.9321	1.70519	1		0.5	1
#221E22	288	32.9321	0.633421	1		0.5	1
#221E22	473	55.9321	0.346913	1		0.5	1
#221E22	416	48.9321	0.222122	1		0.5	1
#221E22	277	31.9321	0.0840971	1		0.5	1
#221E22	348	40.9321	0.244923	1		0.5	1
#221E22	439	51.9321	0.0885401	1		0.5	1
#221E22	105	11.9321	0.202733	1		0.5	1
#221E22	429	50.9321	0.269216	1		0.5	1
#221E22	402	45.9321	0.487782	1		0.5	1
#221E22	237	27.9321	0.19227	1		0.5	1
#221E22	490	57.9321	0.233892	1		0.5	1
#221E22	336	39.9321	0.0186266	1		0.5	1
#221E22	20	1.93214	0.33582	1		0.5	1
#221E22	44	4.93214	1.38087	1		0.5	1
#221E22	246	28.9321	1.5584	1		0.5	1
#221E22	61	6.93214	0.326577	1		0.5	1
#221E22	318	36.7515	1.95058	1		0.5	1
#221E22	410	47.7515	0.903814	1		0.5	1
#221E22	322	37.7515	1.71431	1		0.5	1
#221E22	79	8.75152	0.101675	1		0.5	1
#109648	417	48.9517	0.0360861	1		0.5	1
#109648	411	47.9517	0.0899069	1		0.5	1
#109648	220	25.9517	0.15496	1		0.5	1
#109648	45	4.95171	0.3205	1		0.5	1
#109648	37	3.95171	0.432863	1		0.5	1
#109648	94	10.9517	0.94746	1		0.5	1
#109648	298	33.9517	0.125542	1		0.5	1
#109648	323	37.9517	0.662892	1		0.5	1
#109648	444	52.9517	2.33602	1		0.5	1
#109648	372	42.9517	0.135471	1		0.5	1
#109648	80	8.95171	2.17318	1		0.5	1
#109648	403	45.9517	0.115437	1		0.5	1
#109648	359	41.9517	0.246473	1		0.5	1
#109648	482	56.9517	0.177738	1		0.5	1
#109648	238	27.9517	0.361445	1		0.5	1
#221E22	349	42.1115	0.0816649	1		0.5	1
#221E22	418	50.1115	0.0242278	1		0.5	1
#221E22	256	31.1115	0.142679	1		0.5	1
#221E22	1	1.11152	0.171002	1		0.5	1
#221E22	123	15.1115	0.133599	1		0.5	1
#221E22	445	54.1115	0.122481	1		0.5	1
#221E22	430	52.1115	0.231468	1		0.5	1
#221E22	55	7.11152	3.38696	1		0.5	1
#221E22	164	20.1115	0.43585	1		0.5	1
#221E22	373	44.1115	0.0171816	1		0.5	1
#221E22	11	2.11152	0.0964976	1		0.5	1
#221E22	420	51.1115	0.897348	1		0.5	1
#221E22	333	40.1115	0.4606	1		0.5	1
#221E22	95	12.1115	0.171381	1		0.5	1
#221E22	310	36.1115	0.0365782	1		0.5	1
#221E22	453	55.1115	0.270087	1		0.5	1
#221E22	106	13.1115	2.06393	1		0.5	1
#221E22	299	35.1115	0.257723	1		0.5	1
#221E22	134	16.1115	0.326827	1		0.5	1
#221E22	266	32.1115	0.0639434	1		0.5	1
#221E22	360	43.1115	0.0504496	1		0.5	1
#221E22	382	45.1115	0.282289	1		0.5	1
#221E22	114	14.1115	0.220078	1		0.5	1
#221E22	204	25.1115	0.256822	1		0.5	1
#221E22	412	49.1115	0.0183075	1		0.5	1
#221E22	62	8.11152	0.0884646	1		0.5	1
#221E22	474	57.1115	0.135726	1		0.5	1
#221E22	210	26.1115	0.0462634	1		0.5	1
#221E22	81	10.1115	0.214267	1		0.5	1
#221E22	179	22.1115	0.204153	1		0.5	1
#221E22	154	18.1115	0.17493	1		0.5	1
#221E22	38	5.11152	1.10087	1		0.5	1
#221E22	464	56.1115	0.122851	1		0.5	1
#221E22	190	23.1115	0.643763	1		0.5	1
#109648	454	54.5434	0.064861	1		0.5	1
#109648	446	53.5434	0.158519	1		0.5	1
#109648	39	4.54339	0.566144	1		0.5	1
#109648	73	8.54339	0.0343735	1		0.5	1
#109648	334	39.5434	0.0578104	1		0.5	1
#109648	90	10.5434	0.110256	1		0.5	1
#109648	28	3.54339	0.110718	1		0.5	1
#109648	350	41.5434	0.717824	1		0.5	1
#109648	278	32.5434	0.0492579	1		0.5	1
#D62839	374	44.0725	0.634638	1		0.5	1
#D62839	2	1.07251	0.229419	1		0.5	1
#D62839	199	24.0725	0.201344	1		0.5	1
#D62839	383	45.0725	0.141088	1		0.5	1
#D62839	267	32.0725	0.117978	1		0.5	1
#D62839	239	29.0725	0.112665	1		0.5	1
#D62839	191	23.0725	0.0955428	1		0.5	1
#D62839	289	34.0725	2.17339	1		0.5	1
#D62839	324	39.0725	0.405076	1		0.5	1
#D62839	300	35.0725	0.49078	1		0.5	1
#D62839	226	28.0725	0.278537	1		0.5	1
#D62839	205	25.0725	2.74974	1		0.5	1
#D62839	115	14.0725	0.338323	1		0.5	1
#D62839	279	33.0725	0.421133	1		0.5	1
#D62839	421	51.0725	0.36033	1		0.5	1
#D62839	483	58.0725	0.295665	1		0.5	1
#D62839	361	43.0725	0.359118	1		0.5	1
#D62839	455	55.0725	0.0465572	1		0.5	1
#D62839	145	17.0725	1.58496	1		0.5	1
#D62839	96	12.0725	0.553706	1		0.5	1
#D62839	165	20.0725	0.0777938	1		0.5	1
#D62839	257	31.0725	0.854929	1		0.5	1
#D62839	155	18.0725	0.8244	1		0.5	1
#D62839	124	15.0725	0.659812	1		0.5	1
#D62839	465	56.0725	0.192141	1		0.5	1
#D62839	82	10.0725	2.25502	1		0.5	1
#D62839	180	22.0725	0.25838	1		0.5	1
#D62839	135	16.0725	0.911986	1		0.5	1
#D62839	311	36.0725	1.15589	1		0.5	1
#D62839	116	13.7972	0.6721	1		0.5	1
#D62839	211	25.7972	0.0910769	1		0.5	1
#D62839	280	32.7972	0.340203	1		0.5	1
#D62839	466	55.7972	0.590057	1		0.5	1
#D62839	146	16.7972	0.433157	1		0.5	1
#D62839	337	40.7972	0.777486	1		0.5	1
#D62839	484	57.7972	0.205588	1		0.5	1
#D62839	384	44.7972	0.366018	1		0.5	1
#D62839	21	2.7972	0.123792	1		0.5	1
#D62839	290	33.7972	0.831178	1		0.5	1
#D62839	156	17.7972	2.46728	1		0.5	1
#D62839	181	21.7972	0.448162	1		0.5	1
#D62839	240	28.7972	0.169406	1		0.5	1
#D62839	3	0.797201	0.196654	1		0.5	1
#D62839	268	31.7972	0.370445	1		0.5	1
#D62839	125	14.7972	1.15375	1		0.5	1
#D62839	362	42.7972	0.0691064	1		0.5	1
#D62839	375	43.7972	0.233586	1		0.5	1
#D62839	301	34.7972	0.984578	1		0.5	1
#D62839	83	9.7972	0.286098	1		0.5	1
#D62839	456	54.7972	1.25663	1		0.5	1
#D62839	166	19.7972	0.256443	1		0.5	1
#D62839	312	35.7972	0.266325	1		0.5	1
#D62839	475	56.7972	0.297138	1		0.5	1
#D62839	200	23.7972	0.057466	1		0.5	1
#D62839	258	30.7972	1.04629	1		0.5	1
#D62839	206	24.7972	0.748756	1		0.5	1
#D62839	394	45.7972	0.419873	1		0.5	1
#D62839	97	11.7972	0.92055	1		0.5	1
#D62839	63	7.7972	0.0241593	1		0.5	1
#D62839	325	38.7972	0.871515	1		0.5	1
#D62839	46	5.7972	0.334208	1		0.5	1
#D62839	192	22.7972	0.947251	1		0.5	1
#D62839	227	27.7972	0.536985	1		0.5	1
#D62839	136	15.7972	1.2181	1		0.5	1
#221E22	269	31.816	0.214077	1		0.5	1
#221E22	351	41.816	0.161037	1		0.5	1
#221E22	447	53.816	0.0607776	1		0.5	1
#221E22	174	20.816	2.83994	1		0.5	1
#221E22	221	26.816	0.0801157	1		0.5	1
#221E22	29	3.81597	0.219523	1		0.5	1
#221E22	405	47.816	0.347818	1		0.5	1
#221E22	440	52.816	0.606198	1		0.5	1
#221E22	326	38.816	0.113845	1		0.5	1
#221E22	319	37.816	0.46478	1		0.5	1
#221E22	247	29.816	0.251553	1		0.5	1
#221E22	40	4.81597	0.229936	1		0.5	1
#221E22	74	8.81597	0.921577	1		0.5	1
#221E22	22	2.81597	0.173828	1		0.5	1
#221E22	91	10.816	2.63842	1		0.5	1
#221E22	212	25.816	0.0645625	1		0.5	1
#221E22	413	48.816	2.82988	1		0.5	1
#109648	56	6.53267	0.0765557	1		0.5	1
#109648	147	16.5327	0.910248	1		0.5	1
#109648	404	46.5327	3.26844	1		0.5	1
#109648	126	14.5327	0.175384	1		0.5	1
#109648	12	1.53267	0.526664	1		0.5	1
#109648	291	33.5327	0.049578	1		0.5	1
#109648	107	12.5327	0.577024	1		0.5	1
#109648	363	42.5327	0.426446	1		0.5	1
#109648	376	43.5327	2.42438	1		0.5	1
#109648	335	39.5327	2.88092	1		0.5	1
#109648	157	17.5327	0.227787	1		0.5	1
#109648	313	35.5327	1.88461	1		0.5	1
#109648	431	51.5327	0.0354181	1		0.5	1
#109648	201	23.5327	2.78515	1		0.5	1
#109648	281	32.5327	0.209409	1		0.5	1
#109648	385	44.5327	0.204521	1		0.5	1
#109648	448	53.5327	0.0196197	1		0.5	1
#109648	259	30.5327	0.0492495	1		0.5	1
#109648	167	19.5327	0.5775	1		0.5	1
#109648	4	0.532674	0.371204	1		0.5	1
#109648	422	50.5327	0.416152	1		0.5	1
#109648	457	54.5327	0.0834383	1		0.5	1
#109648	302	34.5327	0.335423	1		0.5	1
#255C99	338	41.2355	0.0835652	1		0.5	1
#255C99	158	18.2355	0.0572895	1		0.5	1
#255C99	248	30.2355	0.146502	1		0.5	1
#255C99	441	53.2355	0.0381935	1		0.5	1
#255C99	202	24.2355	0.0188272	1		0.5	1
#255C99	127	15.2355	0.0866562	1		0.5	1
#255C99	352	42.2355	0.1979	1		0.5	1
#255C99	292	34.2355	0.0736575	1		0.5	1
#255C99	182	22.2355	0.136646	1		0.5	1
#255C99	364	43.2355	0.50657	1		0.5	1
#255C99	92	11.2355	0.162476	1		0.5	1
#255C99	228	28.2355	0.132605	1		0.5	1
#255C99	75	9.23552	0.167215	1		0.5	1
#221E22	213	26.1574	1.48183	1		0.5	1
#221E22	339	41.1574	0.106622	1		0.5	1
#221E22	476	57.1574	0.514019	1		0.5	1
#221E22	98	12.1574	0.123671	1		0.5	1
#221E22	57	7.15736	0.019911	1		0.5	1
#221E22	432	52.1574	0.0532711	1		0.5	1
#221E22	423	51.1574	0.229043	1		0.5	1
#221E22	282	33.1574	0.542259	1		0.5	1
#221E22	161	19.1574	0.279741	1		0.5	1
#221E22	64	8.15736	0.484369	1		0.5	1
#221E22	41	5.15736	0.110534	1		0.5	1
#221E22	137	16.1574	0.0510749	1		0.5	1
#221E22	241	29.1574	1.01952	1		0.5	1
#221E22	353	42.1574	0.418444	1		0.5	1
#221E22	395	46.1574	0.246174	1		0.5	1
#221E22	229	28.1574	0.319385	1		0.5	1
#221E22	175	21.1574	0.179336	1		0.5	1
#221E22	249	30.1574	0.950079	1		0.5	1
#221E22	222	27.1574	2.63675	1		0.5	1
#221E22	467	56.1574	0.239388	1		0.5	1
#221E22	449	54.1574	0.368773	1		0.5	1
#221E22	414	49.1574	0.589785	1		0.5	1
#221E22	406	48.1574	0.700756	1		0.5	1
#221E22	47	6.15736	0.228574	1		0.5	1
#255C99	65	7.75553	0.746464	1		0.5	1
#255C99	108	12.7555	0.101589	1		0.5	1
#255C99	303	34.7555	0.0963893	1		0.5	1
#255C99	377	43.7555	0.061365	1		0.5	1
#255C99	138	15.7555	0.135737	1		0.5	1
#255C99	386	44.7555	1.04762	1		0.5	1
#255C99	458	54.7555	0.764378	1		0.5	1
#255C99	396	45.7555	0.0928899	1		0.5	1
#255C99	117	13.7555	0.149334	1		0.5	1
#255C99	30	3.75553	0.13824	1		0.5	1
#255C99	128	14.7555	0.0615382	1		0.5	1
#255C99	193	22.7555	1.28993	1		0.5	1
#255C99	23	2.75553	0.225444	1		0.5	1
#255C99	260	30.7555	0.440211	1		0.5	1
#255C99	168	19.7555	0.0984797	1		0.5	1
#255C99	84	9.75553	0.0494134	1		0.5	1
#255C99	13	1.75553	0.292565	1		0.5	1
#255C99	270	31.7555	0.755171	1		0.5	1
#255C99	242	28.7555	0.0592655	1		0.5	1
#255C99	214	25.7555	0.409653	1		0.5	1
#255C99	5	0.755526	0.254853	1		0.5	1
#255C99	183	21.7555	1.01924	1		0.5	1
#255C99	365	42.7555	0.261601	1		0.5	1
#255C99	148	16.7555	0.122165	1		0.5	1
#255C99	48	5.75553	0.829919	1		0.5	1
#255C99	250	29.7555	0.079258	1		0.5	1
#255C99	99	11.7555	0.433643	1		0.5	1
#255C99	433	51.7555	0.127016	1		0.5	1
#255C99	230	27.7555	0.16268	1		0.5	1
#255C99	468	55.7555	0.28369	1		0.5	1
#255C99	340	40.7555	0.304627	1		0.5	1
#255C99	485	57.7555	0.39566	1		0.5	1
#255C99	424	50.7555	0.492932	1		0.5	1
#255C99	327	38.7555	0.610336	1		0.5	1
#221E22	354	42.475	0.822938	1		0.5	1
#221E22	397	46.475	0.177541	1		0.5	1
#221E22	328	39.475	0.133977	1		0.5	1
#221E22	100	12.475	0.0684079	1		0.5	1
#221E22	477	57.475	0.565325	1		0.5	1
#221E22	6	1.475	0.116726	1		0.5	1
#221E22	341	41.475	0.189679	1		0.5	1
#221E22	14	2.475	0.381252	1		0.5	1
#221E22	58	7.475	0.10516	1		0.5	1
#221E22	407	48.475	1.14927	1		0.5	1
#221E22	320	38.475	0.18128	1		0.5	1
#221E22	366	43.475	0.0866046	1		0.5	1
#221E22	42	5.475	0.0744977	1		0.5	1
#221E22	251	30.475	1.07926	1		0.5	1
#221E22	31	4.475	0.291715	1		0.5	1
#221E22	215	26.475	0.48822	1		0.5	1
#221E22	469	56.475	0.638615	1		0.5	1
#221E22	243	29.475	0.33497	1		0.5	1
#221E22	24	3.475	0.142285	1		0.5	1
#221E22	66	8.475	1.00265	1		0.5	1
#221E22	231	28.475	0.220651	1		0.5	1
#221E22	223	27.475	0.500654	1		0.5	1
#221E22	176	21.475	0.296518	1		0.5	1
#221E22	162	19.475	0.791516	1		0.5	1
#221E22	450	54.475	0.0378536	1		0.5	1
#221E22	415	49.475	0.0637507	1		0.5	1
#221E22	49	6.475	0.060249	1		0.5	1
#221E22	387	45.475	0.227594	1		0.5	1
#221E22	283	33.475	0.1003	1		0.5	1
#221E22	216	25.9508	0.114896	1		0.5	1
#221E22	15	1.95082	0.117684	1		0.5	1
#221E22	224	26.9508	0.0172069	1		0.5	1
#221E22	321	37.9508	0.0981411	1		0.5	1
#221E22	7	0.950822	0.141239	1		0.5	1
#221E22	67	7.95082	0.583563	1		0.5	1
#221E22	271	31.9508	0.244595	1		0.5	1
#221E22	252	29.9508	0.190129	1		0.5	1
#221E22	478	56.9508	0.239733	1		0.5	1
#221E22	342	40.9508	0.127939	1		0.5	1
#221E22	408	47.9508	0.17771	1		0.5	1
#221E22	177	20.9508	0.0451901	1		0.5	1
#221E22	355	41.9508	0.10036	1		0.5	1
#221E22	43	4.95082	0.14469	1		0.5	1
#5E239D	129	15.2715	0.741645	1		0.5	1
#5E239D	139	16.2715	0.102115	1		0.5	1
#5E239D	378	44.2715	0.303923	1		0.5	1
#5E239D	85	10.2715	0.682601	1		0.5	1
#5E239D	293	34.2715	0.246704	1		0.5	1
#5E239D	203	24.2715	0.285312	1		0.5	1
#5E239D	118	14.2715	0.247694	1		0.5	1
#5E239D	261	31.2715	0.53357	1		0.5	1
#5E239D	149	17.2715	0.168398	1		0.5	1
#5E239D	314	36.2715	0.411242	1		0.5	1
#5E239D	486	58.2715	0.109686	1		0.5	1
#5E239D	479	57.2715	0.153543	1		0.5	1
#5E239D	207	25.2715	0.105641	1		0.5	1
#5E239D	184	22.2715	0.343787	1		0.5	1
#5E239D	304	35.2715	0.161563	1		0.5	1
#5E239D	434	52.2715	1.25945	1		0.5	1
#5E239D	272	32.2715	0.169243	1		0.5	1
#5E239D	244	29.2715	0.215008	1		0.5	1
#5E239D	232	28.2715	0.0779445	1		0.5	1
#5E239D	169	20.2715	0.165085	1		0.5	1
#5E239D	101	12.2715	0.0886507	1		0.5	1
#5E239D	284	33.2715	0.14353	1		0.5	1
#5E239D	93	11.2715	0.0548055	1		0.5	1
#5E239D	388	45.2715	0.162603	1		0.5	1
#5E239D	343	41.2715	0.0642907	1		0.5	1
#5E239D	425	51.2715	0.0862713	1		0.5	1
#5E239D	367	43.2715	0.795041	1		0.5	1
#5E239D	68	8.27154	0.152408	1		0.5	1
#221E22	435	52.0921	0.0712153	1		0.5	1
#221E22	470	56.0921	0.485533	1		0.5	1
#221E22	194	23.0921	0.217136	1		0.5	1
#221E22	487	58.0921	0.137456	1		0.5	1
#221E22	16	2.09214	0.14723	1		0.5	1
#221E22	285	33.0921	0.0804799	1		0.5	1
#221E22	389	45.0921	0.0739115	1		0.5	1
#221E22	25	3.09214	0.267953	1		0.5	1
#221E22	170	20.0921	0.342047	1		0.5	1
#221E22	140	16.0921	0.607912	1		0.5	1
#221E22	86	10.0921	0.614879	1		0.5	1
#221E22	294	34.0921	0.412347	1		0.5	1
#221E22	109	13.0921	1.08402	1		0.5	1
#221E22	50	6.09214	0.0864086	1		0.5	1
#221E22	419	50.0921	4.16372	1		0.5	1
#221E22	305	35.0921	0.63447	1		0.5	1
#5E239D	390	44.5324	0.550902	1		0.5	1
#5E239D	262	30.5324	0.199083	1		0.5	1
#5E239D	306	34.5324	0.133468	1		0.5	1
#5E239D	459	54.5324	0.572023	1		0.5	1
#5E239D	436	51.5324	0.0176126	1		0.5	1
#5E239D	295	33.5324	0.192507	1		0.5	1
#5E239D	119	13.5324	0.897668	1		0.5	1
#5E239D	344	40.5324	0.163903	1		0.5	1
#5E239D	141	15.5324	0.190754	1		0.5	1
#5E239D	87	9.53241	0.0883853	1		0.5	1
#5E239D	195	22.5324	0.13976	1		0.5	1
#5E239D	51	5.53241	0.442903	1		0.5	1
#5E239D	208	24.5324	0.359509	1		0.5	1
#5E239D	159	17.5324	0.104224	1		0.5	1
#5E239D	150	16.5324	0.0556613	1		0.5	1
#5E239D	69	7.53241	0.121544	1		0.5	1
#5E239D	32	3.53241	0.178105	1		0.5	1
#5E239D	379	43.5324	0.0343146	1		0.5	1
#5E239D	368	42.5324	0.111606	1		0.5	1
#5E239D	110	12.5324	0.151405	1		0.5	1
#5E239D	233	27.5324	0.434752	1		0.5	1
#5E239D	315	35.5324	0.0930157	1		0.5	1
#5E239D	329	38.5324	0.186649	1		0.5	1
#5E239D	398	45.5324	0.151648	1		0.5	1
#5E239D	102	11.5324	0.632748	1		0.5	1
#5E239D	273	31.5324	0.6021	1		0.5	1
#5E239D	130	14.5324	0.328984	1		0.5	1
#5E239D	185	21.5324	0.304386	1		0.5	1
#5E239D	245	28.5324	0.0357468	1		0.5	1
#5E239D	8	0.53241	0.296072	1		0.5	1
#5E239D	17	1.53241	0.212928	1		0.5	1
#255C99	442	53.106	0.0196363	1		0.5	1
#255C99	217	26.106	0.248938	1		0.5	1
#255C99	26	3.10598	0.318429	1		0.5	1
#255C99	120	14.106	0.512536	1		0.5	1
#255C99	76	9.10598	0.0172077	1		0.5	1
#255C99	460	55.106	0.371393	1		0.5	1
#255C99	426	51.106	0.184056	1		0.5	1
#255C99	33	4.10598	0.270101	1		0.5	1
#255C99	369	43.106	0.685667	1		0.5	1
#255C99	196	23.106	0.459443	1		0.5	1
#255C99	52	6.10598	1.3776	1		0.5	1
#255C99	399	46.106	0.709084	1		0.5	1
#255C99	380	44.106	0.11981	1		0.5	1
#255C99	151	17.106	0.0931563	1		0.5	1
#255C99	171	20.106	0.139802	1		0.5	1
#255C99	391	45.106	0.8703	1		0.5	1
#255C99	263	31.106	0.0926985	1		0.5	1
#255C99	253	30.106	0.115367	1		0.5	1
#255C99	330	39.106	0.503128	1		0.5	1
#255C99	274	32.106	0.47603	1		0.5	1
#255C99	234	28.106	0.109503	1		0.5	1
#255C99	186	22.106	0.793065	1		0.5	1
#255C99	111	13.106	0.048751	1		0.5	1
#255C99	345	41.106	0.476778	1		0.5	1
#255C99	131	15.106	0.042134	1		0.5	1
#255C99	70	8.10598	0.365373	1		0.5	1
#255C99	142	16.106	0.0815368	1		0.5	1
#109648	296	33.7738	0.449495	1		0.5	1
#109648	9	0.773773	0.419547	1		0.5	1
#109648	471	55.7738	0.092748	1		0.5	1
#109648	143	15.7738	0.360196	1		0.5	1
#109648	121	13.7738	0.108532	1		0.5	1
#109648	103	11.7738	0.252785	1		0.5	1
#109648	370	42.7738	0.160449	1		0.5	1
#109648	316	35.7738	0.124509	1		0.5	1
#109648	461	54.7738	0.1054	1		0.5	1
#109648	172	19.7738	0.972883	1		0.5	1
#109648	400	45.7738	0.282891	1		0.5	1
#109648	437	51.7738	0.431529	1		0.5	1
#109648	34	3.77377	0.0825275	1		0.5	1
#109648	427	50.7738	1.03624	1		0.5	1
#109648	187	21.7738	0.48916	1		0.5	1
#109648	59	6.77377	0.038306	1		0.5	1
#109648	77	8.77377	0.0514471	1		0.5	1
#109648	88	9.77377	0.338161	1		0.5	1
#109648	264	30.7738	0.313413	1		0.5	1
#109648	480	56.7738	0.200936	1		0.5	1
#109648	443	52.7738	0.0569294	1		0.5	1
#109648	160	17.7738	0.280564	1		0.5	1
#109648	346	40.7738	0.350171	1		0.5	1
#109648	18	1.77377	0.240736	1		0.5	1
#109648	112	12.7738	0.219055	1		0.5	1
#109648	488	57.7738	0.321278	1		0.5	1
#109648	331	38.7738	0.218439	1		0.5	1
#109648	356	41.7738	0.285638	1		0.5	1
#109648	286	32.7738	0.753483	1		0.5	1
#109648	307	34.7738	0.682479	1		0.5	1
#109648	132	14.7738	0.213509	1		0.5	1
#109648	152	16.7738	0.501908	1		0.5	1
#109648	275	31.7738	0.278947	1		0.5	1
#109648	197	22.7738	0.0518661	1		0.5	1
#109648	235	27.7738	0.0583828	1		0.5	1
#109648	173	20.1218	0.818627	1		0.5	1
#109648	60	7.12177	0.199147	1		0.5	1
#109648	489	58.1218	0.168599	1		0.5	1
#109648	287	33.1218	0.27273	1		0.5	1
#109648	254	30.1218	0.634461	1		0.5	1
#109648	71	8.12177	0.0494112	1		0.5	1
#109648	428	51.1218	0.130756	1		0.5	1
#109648	19	2.12177	0.175905	1		0.5	1
#109648	276	32.1218	0.14584	1		0.5	1
#109648	381	44.1218	0.16707	1		0.5	1
#109648	104	12.1218	0.368389	1		0.5	1
#109648	371	43.1218	0.211547	1		0.5	1
#109648	297	34.1218	0.102018	1		0.5	1
#109648	236	28.1218	0.759432	1		0.5	1
#109648	113	13.1218	0.0722525	1		0.5	1
#109648	133	15.1218	0.431801	1		0.5	1
#109648	401	46.1218	0.935635	1		0.5	1
#109648	122	14.1218	0.413936	1		0.5	1
#109648	451	54.1218	0.0811813	1		0.5	1
#109648	265	31.1218	0.272117	1		0.5	1
#109648	144	16.1218	0.254149	1		0.5	1
#109648	308	35.1218	0.0478098	1		0.5	1
#109648	35	4.12177	0.377302	1		0.5	1
#109648	462	55.1218	0.463247	1		0.5	1
#109648	392	45.1218	0.093658	1		0.5	1
#109648	78	9.12177	0.0688105	1		0.5	1
#109648	209	25.1218	0.0781798	1		0.5	1
#109648	53	6.12177	0.141017	1		0.5	1
#109648	472	56.1218	0.148221	1		0.5	1
#109648	347	41.1218	0.593288	1		0.5	1
#109648	438	52.1218	0.356686	1		0.5	1
#109648	188	22.1218	0.06571	1		0.5	1
#109648	89	10.1218	0.142285	1		0.5	1
#109648	317	36.1218	0.0599458	1		0.5	1
#109648	27	3.12177	0.199201	1		0.5	1
#109648	332	39.1218	0.314624	1		0.5	1
#109648	357	42.1218	0.127896	1		0.5	1
#109648	218	26.1218	0.323995	1		0.5	1
#109648	153	17.1218	0.307161	1		0.5	1
#221E22	393	44.9643	0.112038	1		0.5	1
#221E22	409	47.9643	0.42184	1		0.5	1
#221E22	54	5.96432	0.544477	1		0.5	1
#221E22	36	3.96432	0.490787	1		0.5	1
#221E22	189	21.9643	0.0902083	1		0.5	1
#221E22	225	26.9643	0.205108	1		0.5	1
#221E22	463	54.9643	0.147044	1		0.5	1
#221E22	163	18.9643	0.0518484	1		0.5	1
#221E22	255	29.9643	0.327994	1		0.5	1
#221E22	72	7.96432	0.215641	1		0.5	1
#221E22	219	25.9643	0.703274	1		0.5	1
#221E22	198	22.9643	0.261044	1		0.5	1
#221E22	10	0.964323	0.0982846	1		0.5	1
#221E22	309	34.9643	0.0670489	1		0.5	1
#221E22	358	41.9643	0.482538	1		0.5	1
#221E22	481	56.9643	0.345525	1		0.5	1
#221E22	178	20.9643	0.0173895	1		0.5	1
#221E22	452	53.9643	1.35744	1		0.5	1
#221E22	288	32.9643	0.619175	1		0.5	1
#221E22	473	55.9643	0.338537	1		0.5	1
#221E22	416	48.9643	0.201202	1		0.5	1
#221E22	277	31.9643	0.0832323	1		0.5	1
#221E22	348	40.9643	0.241534	1		0.5	1
#221E22	439	51.9643	0.0884454	1		0.5	1
#221E22	105	11.9643	0.198826	1		0.5	1
#221E22	429	50.9643	0.264482	1		0.5	1
#221E22	402	45.9643	0.477003	1		0.5	1
#221E22	237	27.9643	0.190567	1		0.5	1
#221E22	490	57.9643	0.231562	1		0.5	1
#221E22	336	39.9643	0.0181767	1		0.5	1
#221E22	20	1.96432	0.331984	1		0.5	1
#221E22	44	4.96432	1.30941	1		0.5	1
#221E22	246	28.9643	1.43941	1		0.5	1
#221E22	61	6.96432	0.29823	1		0.5	1
#221E22	318	36.7851	1.06434	1		0.5	1
#221E22	410	47.7851	0.834639	1		0.5	1
#221E22	322	37.7851	1.28733	1		0.5	1
#221E22	79	8.78511	0.0944054	1		0.5	1
#109648	417	48.9964	0.0359587	1		0.5	1
#109648	411	47.9964	0.0850737	1		0.5	1
#109648	220	25.9964	0.152167	1		0.5	1
#109648	45	4.9964	0.310216	1		0.5	1
#109648	37	3.9964	0.427826	1		0.5	1
#109648	94	10.9964	0.829672	1		0.5	1
#109648	298	33.9964	0.1247	1		0.5	1
#109648	323	37.9964	0.638106	1		0.5	1
#109648	444	52.9964	2.07884	1		0.5	1
#109648	372	42.9964	0.134684	1		0.5	1
#109648	80	8.9964	1.99596	1		0.5	1
#109648	403	45.9964	0.114919	1		0.5	1
#109648	359	41.9964	0.24355	1		0.5	1
#109648	482	56.9964	0.17696	1		0.5	1
#109648	238	27.9964	0.358272	1		0.5	1
#221E22	349	42.1129	0.0816583	1		0.5	1
#221E22	418	50.1129	0.024214	1		0.5	1
#221E22	256	31.1129	0.142617	1		0.5	1
#221E22	1	1.1129	0.170983	1		0.5	1
#221E22	123	15.1129	0.133551	1		0.5	1
#221E22	445	54.1129	0.122435	1		0.5	1
#221E22	430	52.1129	0.23133	1		0.5	1
#221E22	55	7.1129	3.38144	1		0.5	1
#221E22	164	20.1129	0.435704	1		0.5	1
#221E22	373	44.1129	0.0171812	1		0.5	1
#221E22	11	2.1129	0.0964815	1		0.5	1
#221E22	420	51.1129	0.896677	1		0.5	1
#221E22	333	40.1129	0.459874	1		0.5	1
#221E22	95	12.1129	0.171326	1		0.5	1
#221E22	310	36.1129	0.036564	1		0.5	1
#221E22	453	55.1129	0.269924	1		0.5	1
#221E22	106	13.1129	2.0621	1		0.5	1
#221E22	299	35.1129	0.257606	1		0.5	1
#221E22	134	16.1129	0.326732	1		0.5	1
#221E22	266	32.1129	0.0639383	1		0.5	1
#221E22	360	43.1129	0.0504459	1		0.5	1
#221E22	382	45.1129	0.282244	1		0.5	1
#221E22	114	14.1129	0.220002	1		0.5	1
#221E22	204	25.1129	0.25661	1		0.5	1
#221E22	412	49.1129	0.0183049	1		0.5	1
#221E22	62	8.1129	0.0884247	1		0.5	1
#221E22	474	57.1129	0.13572	1		0.5	1
#221E22	210	26.1129	0.0462605	1		0.5	1
#221E22	81	10.1129	0.214171	1		0.5	1
#221E22	179	22.1129	0.204082	1		0.5	1
#221E22	154	18.1129	0.174841	1		0.5	1
#221E22	38	5.1129	1.09998	1		0.5	1
#221E22	464	56.1129	0.122832	1		0.5	1
#221E22	190	23.1129	0.643447	1		0.5	1
#109648	454	54.5633	0.064925	1		0.5	1
#109648	446	53.5633	0.159441	1		0.5	1
#109648	39	4.56331	0.575144	1		0.5	1
#109648	73	8.56331	0.0343828	1		0.5	1
#109648	334	39.5633	0.0587735	1		0.5	1
[truncated: 19,536 more rows]

## Sheet: Figure_2A_barplot
N	h	state
1	0.0336407	Minimum
2	-0.00199186	Minimum
3	0.0629658	Minimum
4	0.0530718	Minimum
5	0.734101	Minimum
6	-0.0216647	Minimum
7	0.270293	Minimum
8	0.304102	Minimum
9	0.004813	Minimum
10	-0.00705684	Minimum
11	0.228242	Minimum
12	0.0408357	Minimum
13	0.0572371	Minimum
14	0.0315295	Minimum
15	-0.0122865	Minimum
16	0.0508314	Minimum
17	0.0138069	Minimum
18	0.00546801	Minimum
19	1.35253	Minimum
20	0.0548263	Minimum
21	1.29347	Minimum
22	0.0345077	Minimum
23	-0.0163593	Minimum
24	0.0118185	Minimum
25	0.00606549	Minimum
26	0.273175	Minimum
27	1.35262	Minimum
28	0.0124161	Minimum
29	0.719838	Minimum
30	0.367972	Minimum
31	0.0120749	Minimum
32	0.074132	Minimum
33	0.066091	Minimum
34	0.00574546	Minimum
35	0.0623521	Minimum
36	0.104075	Minimum
37	0.00571318	Minimum
38	0.115922	Minimum
39	0.0507696	Minimum
40	0.102442	Minimum
41	0.0143148	Minimum
42	0.456905	Minimum
43	0.034027	Minimum
44	0.0550608	Minimum
45	0.000810692	Minimum
46	0.0305052	Minimum
47	0.105804	Minimum
48	0.345832	Minimum
49	1.20512	Minimum
50	0	Minimum
51	0.0657402	Minimum
52	0.0142924	Minimum
53	0.765509	Minimum
54	1.16455	Minimum
55	-0.00342694	Minimum
56	-0.0475564	Minimum
57	0.0899322	Minimum
58	-0.00976971	Minimum
1	0.0168204	Maximum
2	-0.000547761	Maximum
3	0.00787073	Maximum
4	0.00589686	Maximum
5	0	Maximum
6	-0.0163807	Maximum
7	0	Maximum
8	0.0233925	Maximum
9	0.0019252	Maximum
10	-0.00470456	Maximum
11	0.0021331	Maximum
12	0.0096084	Maximum
13	0.0264171	Maximum
14	0.00620253	Maximum
15	-0.032764	Maximum
16	0.00564794	Maximum
17	0.065966	Maximum
18	0.200494	Maximum
19	0	Maximum
20	0.0295218	Maximum
21	0	Maximum
22	0.0112525	Maximum
23	-0.0502062	Maximum
24	0.0413649	Maximum
25	0.0684534	Maximum
26	0.0208531	Maximum
27	0	Maximum
28	0.00896721	Maximum
29	0	Maximum
30	0.00561789	Maximum
31	0.0845242	Maximum
32	0.0191308	Maximum
33	0.0059186	Maximum
34	0.00490054	Maximum
35	0.0295352	Maximum
36	0.00693834	Maximum
37	0.0526882	Maximum
38	0.00445852	Maximum
39	0.031731	Maximum
40	0	Maximum
41	0.00699095	Maximum
42	0.0100788	Maximum
43	0.0139598	Maximum
44	0.0347752	Maximum
45	0.00142682	Maximum
46	0.00672149	Maximum
47	0.00391868	Maximum
48	0.0325784	Maximum
49	0	Maximum
50	0.0393735	Maximum
51	0.0252847	Maximum
52	0.0857544	Maximum
53	0.0146276	Maximum
54	0	Maximum
55	-0.00620112	Maximum
56	-0.0156045	Maximum
57	0.00975168	Maximum
58	-0.00601213	Maximum
1	0.110097	Neutral
2	-0.0028384	Neutral
3	0.107042	Neutral
4	0.061917	Neutral
5	0.0971604	Neutral
6	-0.0464999	Neutral
7	0.146514	Neutral
8	0.065499	Neutral
9	0.00952974	Neutral
10	-0.016634	Neutral
11	0.130119	Neutral
12	0.0840735	Neutral
13	0.660428	Neutral
14	0.0496202	Neutral
15	-0.0414669	Neutral
16	0.0502039	Neutral
17	0.181023	Neutral
18	0.105715	Neutral
19	0	Neutral
20	0.641046	Neutral
21	0.00756417	Neutral
22	0.0832686	Neutral
23	-0.0304622	Neutral
24	0.96321	Neutral
25	0.0745189	Neutral
26	0.0667298	Neutral
27	0	Neutral
28	0.0382831	Neutral
29	0.0994513	Neutral
30	0.112358	Neutral
31	0.599719	Neutral
32	0.310876	Neutral
33	0.0641181	Neutral
34	0.0179123	Neutral
35	0.462718	Neutral
36	0.485684	Neutral
37	0.0514186	Neutral
38	0.265282	Neutral
39	0.283464	Neutral
40	0.698465	Neutral
41	0.0356205	Neutral
42	0.0974283	Neutral
43	0.0959736	Neutral
44	0.408609	Neutral
45	0.00337248	Neutral
46	0.0522208	Neutral
47	0.568209	Neutral
48	0.0551327	Neutral
49	0.0212668	Neutral
50	1.0959	Neutral
51	0.3464	Neutral
52	0.5181	Neutral
53	0.0633861	Neutral
54	0.0278934	Neutral
55	-0.0133814	Neutral
56	-0.0416119	Neutral
57	0.0433408	Neutral
58	-0.021794	Neutral

## Sheet: Figure_2B
mean_fitness	ICseq
-0.0287923	0.31888
-0.113677	0.536667
-0.640111	1.74778
-0.422403	1.38349
-1.01184	3.38696
-0.120332	2.90864
-0.840777	2.26319
-0.4849	2.82246
-0.115341	0.959734
-0.552144	2.06393
-0.117812	0.95367
-0.103267	1.18833
-0.205117	1.26274
-0.296979	1.58829
-0.0434934	2.71936
-0.891272	3.75238
-0.0881001	1.33868
-1.0168	3.1558
-0.304069	1.17048
-0.345343	1.49631
-0.933801	3.47536
-0.902192	2.76084
-0.175995	1.60071
-0.900092	3.01756
-0.107822	0.79034
-0.861291	2.16933
-0.358765	1.42825
-0.918693	1.07319
-0.183878	0.831264
-0.490222	0.855318
-0.606257	2.18075
-0.215843	1.01291
-0.133165	2.09715
-0.345295	4.2427
-0.733934	2.81862
-0.356012	0.899278
-1.09958	3.60106
-0.148795	0.80102
-0.575806	1.14331
-0.491156	1.04052
-0.745357	2.95524
-0.180984	1.16276
-0.261558	0.968662
-1.00095	4.2427
-0.188817	1.46337
-1.01874	3.16719
-0.547466	4.19142
-0.280433	1.45085
0.0272627	3.0803
-0.31404	3.40332
-0.842644	3.4907
-0.0558205	1.31318
-0.00642749	0.753127
-0.00265483	0.663549
-0.0785166	0.416696

## Sheet: Figure_2C
mean_fitness	ICTot	FrustEstado
-0.0287923	0.177878	NEU
-0.113677	0.120886	NEU
-0.640111	0.831261	MIN
-0.422403	-0.0845453	NEU
-1.01184	0.416807	MIN
-0.120332	0.0162679	NEU
-0.840777	-0.0283954	NEU
-0.4849	0.360494	MIN
-0.115341	0.134518	NEU
-0.552144	0.744082	NEU
-0.117812	0.0873523	NEU
-0.103267	-0.0865174	NEU
-0.205117	0.106683	MIN
-0.296979	0.260796	NEU
-0.0434934	0.311677	MAX
-0.891272	1.35253	MIN
-0.0881001	0.725394	NEU
-1.0168	1.30104	MIN
-0.304069	0.129029	NEU
-0.345343	-0.0970277	MAX
-0.933801	1.01639	NEU
-0.902192	0.149038	NEU
-0.175995	0.360758	MIN
-0.900092	1.35262	MIN
-0.107822	0.0596665	NEU
-0.861291	0.819289	MIN
-0.358765	0.485948	MIN
-0.918693	0.696318	NEU
-0.183878	0.404139	NEU
-0.490222	0.136128	MIN
-0.606257	0.0285583	NEU
-0.215843	0.554605	NEU
-0.133165	0.596697	NEU
-0.345295	0.10982	MAX
-0.733934	0.385662	NEU
-0.356012	0.365964	NEU
-1.09958	0.800906	NEU
-0.148795	0.0569263	NEU
-0.575806	0.564412	MIN
-0.491156	0.14396	NEU
-0.745357	0.498445	NEU
-0.180984	0.00560999	NEU
-0.261558	0.0894475	NEU
-1.00095	0.677932	NEU
-0.188817	0.433543	MIN
-1.01874	1.22639	MIN
-0.547466	1.13527	NEU
-0.280433	0.437425	NEU
0.0272627	0.618146	NEU
-0.31404	0.843523	MIN
-0.842644	1.19244	MIN
-0.0558205	-0.0230094	NEU
-0.00642749	-0.104773	MIN
-0.00265483	0.143025	MIN
-0.0785166	-0.0375758	NEU

## Sheet: Figure_2D
mean_fitness	ICseq
-0.0424411	1.00182
-0.534201	1.28628
-0.0984189	0.849025
-0.566208	2.73974
-0.36008	0.878437
-0.766624	2.86987
-0.11733	0.76065
-0.332359	2.66829
-0.228092	1.42579
-0.0595795	1.13593
-0.0480863	0.944246
-0.465198	3.37634
-0.56933	3.46496
-0.943805	4.16305
-0.72266	3.37014
-0.205779	2.57671
-0.487757	3.52807
-0.0646927	1.58983
-0.184701	4.04243
-0.318235	3.66606
-0.129492	1.01748
-0.14367	2.20035
-0.222589	1.56087
-0.0591611	1.76732
-0.911032	3.01607
-0.508135	3.25607
-0.320238	2.5967
-0.745884	3.18855
-0.417686	2.37107
0.003179	1.6571
-0.728704	3.05161
-0.00270924	0.989336
-0.0923663	1.86282
-0.518902	2.14021
-0.602554	2.99557
-0.345631	2.02827
-0.568002	4.10152
-0.316091	1.61375
-0.140264	1.42015
-0.200755	1.74637
-0.486068	3.6717
-0.161732	2.00569
-0.81127	3.71663
-0.108612	1.74796
-0.168204	1.49224
-0.68947	3.7453
-0.792019	4.17935
-0.62599	2.06762
-0.858291	3.12595
-0.635689	2.99811
-0.206997	1.7819
-0.790857	3.28255
-0.856188	3.82303
-0.61618	2.96258
-0.159923	1.00802
-0.6451	1.79773
-0.552314	2.34407
-0.218364	1.18416
-0.256612	1.33453
-0.375068	1.29765
-0.399011	1.36272
0.0108205	3.62201
-0.175912	1.16046
-0.166173	1.30533
-0.681048	3.40588
-0.195799	2.83677
-0.0810572	1.20892
-0.385904	1.58549
-0.809689	2.77549
-0.163127	2.10912
-0.359209	1.02789
-0.608864	1.63395
-0.681306	2.04895
-0.120126	0.934936
-0.223576	0.74679
-0.682816	2.86533
-0.176537	0.852731
-0.755759	2.94809
-0.237832	1.15006
-0.525585	2.86581
-0.168463	1.12937
-0.0576314	1.58887
-0.0929162	0.807468
0.00521903	0.841055

## Sheet: Figure_2E
mean_fitness	ICTot	FrustEstado
-0.0424411	-0.195025	NEU
-0.534201	0.243037	NEU
-0.0984189	0.259595	NEU
-0.566208	1.17245	MIN
-0.36008	0.141468	NEU
-0.766624	1.10601	MIN
-0.11733	0.107458	NEU
-0.332359	0.299988	NEU
-0.228092	0.391449	NEU
-0.0595795	0.189805	MIN
-0.0480863	0.307602	NEU
-0.465198	0.841949	NEU
-0.56933	0.501949	MIN
-0.943805	1.07872	NEU
-0.72266	1.31675	MIN
-0.205779	1.05517	NEU
-0.487757	1.3125	MIN
-0.0646927	0.1489	MIN
-0.184701	1.17148	NEU
-0.318235	1.10635	NEU
-0.129492	-0.0900451	NEU
-0.14367	-0.211412	NEU
-0.222589	0.00212214	NEU
-0.0591611	-0.128503	NEU
-0.911032	-0.172825	NEU
-0.508135	0.993192	MIN
-0.320238	0.757779	MIN
-0.745884	1.30165	MIN
-0.417686	0.587619	NEU
0.003179	0.546376	NEU
-0.728704	1.31368	MIN
-0.00270924	-0.0502403	NEU
-0.0923663	0.19776	NEU
-0.518902	0.250109	NEU
-0.602554	0.976815	NEU
-0.345631	-0.118718	MIN
-0.568002	0.643131	MIN
-0.316091	0.0278474	NEU
-0.140264	0.0407868	MIN
-0.200755	0.113444	NEU
-0.486068	0.834668	NEU
-0.161732	0.0230191	NEU
-0.81127	1.32975	MIN
-0.108612	0.181159	NEU
-0.168204	-0.0624006	NEU
-0.68947	1.17583	NEU
-0.792019	0.41813	NEU
-0.62599	0.141309	NEU
-0.858291	1.35883	MIN
-0.635689	1.14315	MIN
-0.206997	0.309218	NEU
-0.790857	1.35883	MIN
-0.856188	0.314757	NEU
-0.61618	0.708853	NEU
-0.159923	-0.0705153	MIN
-0.6451	0.253652	NEU
-0.552314	0.877235	MIN
-0.218364	0.109265	NEU
-0.256612	-0.0846347	NEU
-0.375068	0.2235	MIN
-0.399011	0.063437	NEU
0.0108205	1.0248	NEU
-0.175912	0.0753619	NEU
-0.166173	0.36778	NEU
-0.681048	0.893642	MIN
-0.195799	0.685588	MIN
-0.0810572	0.0560089	NEU
-0.385904	0.466706	MIN
-0.809689	1.23526	MIN
-0.163127	0.173969	NEU
-0.359209	-0.0511079	NEU
-0.608864	0.281293	NEU
-0.681306	0.513377	NEU
-0.120126	0.0421872	NEU
-0.223576	0.0771822	NEU
-0.682816	0.587178	MIN
-0.176537	0.132332	NEU
-0.755759	1.20679	MIN
-0.237832	0.126492	NEU
-0.525585	1.14624	MIN
-0.168463	0.219489	NEU
-0.0576314	0.0956424	NEU
-0.0929162	0.0395135	NEU
0.00521903	0.193976	NEU

## Sheet: Figure_2F
mean_fitness	ICseq
-0.221955	0.950141
-0.412843	1.25347
-0.417842	1.87177
-0.789516	2.78867
-0.9568	2.31935
-0.547319	2.38357
-0.834419	2.42828
-0.678052	2.20852
-0.971543	3.93034
-0.497557	1.38972
-0.48602	1.77757
-0.451299	2.83994
-0.361604	3.74316
-0.997388	3.93034
-0.657905	3.75809
-0.308015	3.05622
-0.463827	2.84401
-0.911726	2.90036
-0.260014	2.06925
0.12067	1.01377
-0.452626	2.27428
-0.16208	3.05622
-0.178298	1.40808
-0.482145	1.04944
-0.497772	1.50641
-0.332571	0.737792
-0.310889	3.13135
-0.239467	1.59387
-0.39173	1.63059
-0.431546	0.86638
-0.26359	2.53813
-0.366973	1.79103
-0.455033	2.68467
-0.325948	2.57591
-0.376681	1.53422
-0.309235	2.62146
-0.403333	2.63567
-0.444531	1.46248
-0.259905	3.45088
-0.43179	1.28536
-0.485831	1.63172
-0.48621	0.615837
-0.473658	1.69997
-0.396715	0.868786
-0.525631	1.78307
-0.706129	2.58065
-0.654716	1.62436
-0.585823	1.28733
-0.529156	0.779088
-0.477253	0.94917
-0.213575	0.455436
-0.560943	3.16949
-0.488636	1.18617
-0.447096	2.59603
-0.22088	1.97568
-0.30625	3.94122
-0.257789	2.74022
-0.136341	1.69333
-0.278605	2.908
-0.163865	1.11442
-0.201538	1.35415
-0.754046	1.56713
-0.244047	1.31836
-0.490369	1.04835
-0.399024	1.54389
-0.398462	1.66063
-0.383281	1.98653
-0.787319	1.35794
-0.523681	1.1068
-0.513725	1.84541
-0.566408	1.79842
-0.466547	1.21796
-0.34991	0.569321
-0.479982	2.42979
-0.308888	1.7574
-0.786037	2.77395
-0.877764	2.93889
-0.861837	2.14292
-0.65723	2.28733
-0.818492	3.63167
-0.577198	2.99762
-0.6232	2.8191
-0.256565	2.36684
-0.664121	1.79721
-0.650838	1.68731
-0.321121	0.951021
-0.471417	0.987248
-0.685584	3.5274
-0.574467	3.13815
-0.641531	1.34128
-0.733778	0.842637
-0.70891	1.69426
-0.438098	0.739584
-0.606066	0.577651
-0.452152	1.76889
-0.11353	1.6428
-0.748397	1.16862
-0.369323	1.90194
-0.808374	3.00412
-0.469951	0.780137
-0.538424	1.71277
-0.35453	1.43383
-0.495284	2.2646
-0.391833	0.859435
-0.360982	0.338136
-0.314909	0.98139
-0.387227	1.29564
-0.620308	1.62263
-0.756468	3.32685
-0.744342	1.70984
-1.0092	2.08974
-0.274881	2.88217
-0.775831	3.22504
-0.407748	3.63167
-0.239233	3.94122
-0.0125891	3.94122
-0.306578	1.02783
-0.739383	3.94122
-0.300598	2.79578
-0.191119	0.563531
-0.211239	0.401043
-0.0771729	3.57612
-0.131113	1.60905
-0.526061	3.16949
-0.515236	1.135
-0.407034	0.649337
-0.384559	0.951021
-0.521754	2.04602
-0.611811	2.50863
-0.559653	0.974076
-0.638122	1.11358
-0.602713	2.27397
-0.872619	3.25963
-0.592722	0.634032
-0.533217	1.18193
-0.717491	1.14143
-0.910033	1.35168
-0.72091	2.27356
-0.460314	1.05221
-0.687253	2.67597
-0.577238	1.1963
-0.515369	3.94122
-0.819718	1.82213
-0.721801	3.75809
-0.580332	3.34782
-0.0779236	2.20904
-0.479196	0.59836
-0.4869	1.1221
-0.427214	0.23715
-0.586644	1.05221
-0.532056	2.57591
-0.246085	0.830708
-0.540835	1.50023
-0.825777	1.59945
-0.705045	3.94122
-0.164806	0.754183
-0.5444	0.653198
-0.698474	2.61465
-0.603462	1.76657
-0.708471	1.90636
-0.726559	1.46199
-0.79872	1.64419
-0.378874	1.3829
-0.682055	1.97462
-0.44336	0.761152
-0.570909	0.956031
-0.543467	0.719991
-0.330917	1.08768
-0.599546	0.366316
-0.27254	0.691309
-0.753413	0.737182
-0.609964	0.842581
-0.413007	2.1148
-0.271223	0.929917
-0.299329	0.55876
-0.262943	0.901091
-0.174427	0.300489
-0.543345	1.35871
-0.776036	0.468532
-0.553731	0.310811
-0.757567	1.22795
0.127628	2.84259
-0.23416	0.898378
0.215473	1.78338
-0.0540998	1.60283

## Sheet: Figure_2G
mean_fitness	ICTot	FrustEstado
-0.221955	0.129181	NEU
-0.412843	-0.221093	MIN
-0.417842	0.223901	MIN
-0.789516	0.739568	NEU
-0.9568	1.32089	MIN
-0.547319	0.556685	MIN
-0.834419	1.32089	MIN
-0.678052	1.31974	MIN
-0.971543	1.31974	NEU
-0.497557	0.487353	NEU
-0.48602	0.0109508	NEU
-0.451299	0.658782	NEU
-0.361604	1.13257	MIN
-0.997388	1.31974	NEU
-0.657905	0.323117	MAX
-0.308015	1.32089	NEU
-0.463827	1.32089	NEU
-0.911726	1.32089	MIN
-0.260014	0.34102	NEU
0.12067	0.212442	MIN
-0.452626	0.5042	NEU
-0.16208	1.32089	MIN
-0.178298	0.604713	MIN
-0.482145	0.212442	NEU
-0.497772	0.442383	NEU
-0.332571	0.383796	NEU
-0.310889	0.451389	NEU
-0.239467	0.221107	MIN
-0.39173	0.670867	NEU
-0.431546	0.06926	NEU
-0.26359	0.0301743	MAX
-0.366973	-0.0635423	NEU
-0.455033	0.0763526	MIN
-0.325948	0.556685	NEU
-0.376681	0.179906	MIN
-0.309235	0.517818	NEU
-0.403333	0.367982	MAX
-0.444531	-0.194652	NEU
-0.259905	0.0653012	NEU
-0.43179	0.0763526	NEU
-0.485831	0.06926	MAX
-0.48621	0.153622	NEU
-0.473658	1.01135	MIN
-0.396715	0.376401	NEU
-0.525631	1.01135	MIN
-0.706129	0.35681	MIN
-0.654716	0.383796	NEU
-0.585823	-0.0895966	NEU
-0.529156	-0.0895966	NEU
-0.477253	0.153622	MIN
-0.213575	-0.0895966	NEU
-0.560943	1.32089	MIN
-0.488636	0.739568	NEU
-0.447096	1.32089	MIN
-0.22088	0.556685	MIN
-0.30625	0.323117	NEU
-0.257789	0.739568	NEU
-0.136341	0.132167	MIN
-0.278605	0.936951	NEU
-0.163865	0.30083	NEU
-0.201538	0.0665186	NEU
-0.754046	0.0109508	NEU
-0.244047	0.0251183	NEU
-0.490369	0.0964947	NEU
-0.399024	0.126716	NEU
-0.398462	0.104975	MIN
-0.383281	0.907072	NEU
-0.787319	0.41864	NEU
-0.523681	0.432913	NEU
-0.513725	0.104975	MIN
-0.566408	0.670867	MIN
-0.466547	-0.0687517	NEU
-0.34991	0.261842	NEU
-0.479982	0.817631	NEU
-0.308888	0.442383	NEU
-0.786037	0.610212	NEU
-0.877764	1.01135	MIN
-0.861837	1.01135	MIN
-0.65723	1.13777	MIN
-0.818492	1.32089	MIN
-0.577198	0.0882289	NEU
-0.6232	0.907072	NEU
-0.256565	1.01135	MIN
-0.664121	0.31856	NEU
-0.650838	0.435893	NEU
-0.321121	0.435893	NEU
-0.471417	0.06926	NEU
-0.685584	1.13777	NEU
-0.574467	0.298622	MIN
-0.641531	0.435893	NEU
-0.733778	0.0557211	NEU
-0.70891	0.670867	MIN
-0.438098	0.358797	NEU
-0.606066	0.114065	NEU
-0.452152	1.13257	MIN
-0.11353	0.658782	NEU
-0.748397	-0.0943798	NEU
-0.369323	0.174611	NEU
-0.808374	1.32089	MIN
-0.469951	0.166118	NEU
-0.538424	0.179906	MIN
-0.35453	0.236005	MIN
-0.495284	0.129181	NEU
-0.391833	0.166118	MIN
-0.360982	-0.00898704	NEU
-0.314909	0.06926	NEU
-0.387227	0.432913	MIN
-0.620308	0.670867	MIN
-0.756468	0.193787	NEU
-0.744342	1.01135	MIN
-1.0092	1.32089	MIN
-0.274881	1.32089	MIN
-0.775831	1.32089	MIN
-0.407748	1.32089	NEU
-0.239233	0.468484	NEU
-0.0125891	1.32089	MAX
-0.306578	0.193787	MIN
-0.739383	0.166118	MIN
-0.300598	0.166118	NEU
-0.191119	0.0183629	NEU
-0.211239	0.132167	NEU
-0.0771729	0.495165	NEU
-0.131113	0.0301743	NEU
-0.526061	1.01135	MIN
-0.515236	0.0557211	NEU
-0.407034	0.129181	NEU
-0.384559	-0.0416028	NEU
-0.521754	0.198775	NEU
-0.611811	0.509611	NEU
-0.559653	0.495165	NEU
-0.638122	0.153622	NEU
-0.602713	0.670867	MIN
-0.872619	0.670867	NEU
-0.592722	0.727489	NEU
-0.533217	0.129181	NEU
-0.717491	0.193787	NEU
-0.910033	0.198775	NEU
-0.72091	0.817631	MIN
-0.460314	0.517818	NEU
-0.687253	0.267948	MIN
-0.577238	0.817631	MIN
-0.515369	0.432913	MAX
-0.819718	0.377288	NEU
-0.721801	1.32089	NEU
-0.580332	0.907072	MIN
-0.0779236	-0.0307549	NEU
-0.479196	0.190706	NEU
-0.4869	0.0964947	NEU
-0.427214	-0.0743094	NEU
-0.586644	-0.00412203	MAX
-0.532056	0.907072	MIN
-0.246085	-0.0263338	NEU
-0.540835	0.179906	MAX
-0.825777	0.817631	MIN
-0.705045	1.32089	MIN
-0.164806	0.334462	NEU
-0.5444	-0.0635423	NEU
-0.698474	1.32089	MIN
-0.603462	1.01135	MIN
-0.708471	0.344588	NEU
-0.726559	0.589364	NEU
-0.79872	0.897744	MIN
-0.378874	0.0665186	NEU
-0.682055	0.170861	NEU
-0.44336	-0.0780143	MIN
-0.570909	0.0577601	NEU
-0.543467	0.0374819	NEU
-0.330917	0.180478	NEU
-0.599546	-0.00503628	NEU
-0.27254	0.15238	NEU
-0.753413	-0.0897592	MIN
-0.609964	-0.147295	NEU
-0.413007	0.243799	NEU
-0.271223	-0.0504348	NEU
-0.299329	-0.0841947	NEU
-0.262943	-0.161337	NEU
-0.174427	-0.000767506	NEU
-0.543345	0.0374819	NEU
-0.776036	-0.124237	NEU
-0.553731	0.198173	NEU
-0.757567	-0.0218744	NEU
0.127628	0.0652343	MIN
-0.23416	0.117167	NEU
0.215473	0.0897664	MIN
-0.0540998	-0.199931	NEU

## Sheet: Figure_3_A
Both
Res	AA_Ref	Num_Ref	Prot_Ref	%Min	%Neu	%Max	CantMin	CantNeu	CantMax	ICMin	ICNeu	ICMax	ICTot	FrustIC
1	H	2	2dn1-B	0.3055556	0.6666667	0.02777778	11	24	1	0.08086662	0.1764363	0.007351511	0.2646544	NEU
2	L	3	2dn1-B	0.952381	0.04761905	0	40	2	0	1.000399	0.05001994	0	1.050419	MIN
3	T	4	2dn1-B	0.3571429	0.6428571	0	15	27	0	0.1379744	0.2483538	0	0.3863282	NEU
4	P	5	2dn1-B	0.04761905	0.5238095	0.4285714	2	22	18	0.004996155	0.05495771	0.0449654	0.1049193	NEU
5	E	6	2dn1-B	0.2380952	0.7142857	0.04761905	10	30	2	0.06613641	0.1984092	0.01322728	0.2777729	NEU
6	E	7	2dn1-B	0	0.9761905	0.02380952	0	41	1	0	1.136567	0.02772114	1.164288	NEU
7	K	8	2dn1-B	0	0.452381	0.547619	0	19	23	0	0.1507184	0.1824486	0.3331669	MAX
8	S	9	2dn1-B	0.07142857	0.9047619	0.02380952	3	38	1	0.05683095	0.7198586	0.01894365	0.7956332	NEU
9	A	10	2dn1-B	0.2619048	0.7142857	0.02380952	11	30	1	0.09042529	0.2466144	0.008220481	0.3452602	NEU
10	V	11	2dn1-B	1	0	0	42	0	0	1.326614	0	0	1.326614	MIN
11	T	12	2dn1-B	0.0952381	0.5	0.4047619	4	21	17	-0.002344677	-0.01230956	-0.009964878	-0.02461911	NEU
12	A	13	2dn1-B	0	0.8809524	0.1190476	0	37	5	0	0.7047593	0.09523775	0.7999971	NEU
13	L	14	2dn1-B	0.8571429	0.1428571	0	36	6	0	0.6299498	0.1049916	0	0.7349414	MIN
14	W	15	2dn1-B	0.3571429	0.6428571	0	15	27	0	0.1379744	0.2483538	0	0.3863282	NEU
15	G	16	2dn1-B	0.0952381	0.8809524	0.02380952	4	37	1	0.06800507	0.6290469	0.01700127	0.7140533	NEU
16	K	17	2dn1-B	0.04761905	0.8095238	0.1428571	2	34	6	0.02236278	0.3801673	0.06708835	0.4696184	NEU
17	V	18	2dn1-B	1	0	0	42	0	0	1.326614	0	0	1.326614	MIN
18	N	19	2dn1-B	0.3333333	0.3333333	0.3333333	14	14	14	-0.08611611	-0.08611611	-0.08611611	-0.2583483	MIN
19	V	20	2dn1-B	0.4761905	0.5238095	0	20	22	0	0.1563098	0.1719407	0	0.3282505	NEU
20	D	21	2dn1-B	0.547619	0.4285714	0.02380952	23	18	1	0.108755	0.08511263	0.00472848	0.1985961	MIN
21	E	22	2dn1-B	0.2380952	0.6190476	0.1428571	10	26	6	0.001025804	0.00266709	0.0006154824	0.004308377	NEU
22	V	23	2dn1-B	0.6190476	0.3809524	0	26	16	0	0.227749	0.1401533	0	0.3679023	MIN
23	G	24	2dn1-B	0.04761905	0.6904762	0.2619048	2	29	11	0.01153703	0.1672869	0.06345366	0.2422776	NEU
24	G	25	2dn1-B	0.0952381	0.8571429	0.04761905	4	36	2	0.0575006	0.5175054	0.0287503	0.6037563	NEU
25	E	26	2dn1-B	0	0.4047619	0.5952381	0	17	25	0	0.1428591	0.210087	0.3529461	MAX
26	A	27	2dn1-B	0.3095238	0.6904762	0	13	29	0	0.1343306	0.2996606	0	0.4339912	NEU
27	L	28	2dn1-B	1	0	0	42	0	0	1.326614	0	0	1.326614	MIN
28	G	29	2dn1-B	0	0.5714286	0.4285714	0	24	18	0	0.1950777	0.1463083	0.341386	NEU
29	R	30	2dn1-B	0	0.7142857	0.2857143	0	30	12	0	0.3310669	0.1324267	0.4634936	NEU
30	L	31	2dn1-B	0.8333333	0.1666667	0	35	7	0	0.5638265	0.1127653	0	0.6765917	MIN
31	L	32	2dn1-B	1	0	0	42	0	0	1.326614	0	0	1.326614	MIN
32	V	33	2dn1-B	0.6190476	0.3571429	0.02380952	26	15	1	0.1482067	0.08550387	0.005700258	0.2394108	MIN
33	V	34	2dn1-B	0.5	0.5	0	21	21	0	0.1633071	0.1633071	0	0.3266142	MIN
34	Y	35	2dn1-B	0.07142857	0.9285714	0	3	39	0	0.06824156	0.8871403	0	0.9553818	NEU
35	P	36	2dn1-B	0	0.452381	0.547619	0	19	23	0	0.1507184	0.1824486	0.3331669	MAX
36	W	37	2dn1-B	0	0.5952381	0.4047619	0	25	17	0	0.210087	0.1428591	0.3529461	NEU
37	T	38	2dn1-B	0	1	0	0	42	0	0	1.326614	0	1.326614	NEU
38	Q	39	2dn1-B	0	0.452381	0.547619	0	19	23	0	0.1507184	0.1824486	0.3331669	MAX
39	R	40	2dn1-B	0.2619048	0.7380952	0	11	31	0	0.1301685	0.3668385	0	0.4970071	NEU
40	F	41	2dn1-B	0	0.4761905	0.5238095	0	20	22	0	0.1563098	0.1719407	0.3282505	MAX
41	F	42	2dn1-B	0.547619	0.452381	0	23	19	0	0.1824486	0.1507184	0	0.3331669	MIN
42	E	43	2dn1-B	0.3809524	0.6190476	0	16	26	0	0.1401533	0.227749	0	0.3679023	NEU
43	S	44	2dn1-B	0.5	0.5	0	21	21	0	0.1633071	0.1633071	0	0.3266142	MIN
44	F	45	2dn1-B	0.7619048	0.2380952	0	32	10	0	0.407433	0.1273228	0	0.5347558	MIN
45	G	46	2dn1-B	0	0.8095238	0.1904762	0	17	4	0	0.4774553	0.1123424	0.5897977	NEU
46	D	47	2dn1-B	0.1428571	0.6428571	0.2142857	6	27	9	0.005651448	0.02543152	0.008477172	0.03956014	NEU
47	L	48	2dn1-B	1	0	0	42	0	0	1.326614	0	0	1.326614	MIN
48	S	49	2dn1-B	0.4285714	0.5714286	0	18	24	0	0.1463083	0.1950777	0	0.341386	NEU
49	T	50	2dn1-B	0.04761905	0.5952381	0.3571429	2	25	15	0.006734951	0.08418689	0.05051213	0.141434	NEU
50	P	51	2dn1-B	0.2619048	0.6190476	0.1190476	11	26	5	0.00695472	0.01643843	0.003161236	0.02655438	NEU
51	D	52	2dn1-B	0.02380952	0.6666667	0.3095238	1	28	13	0.006775577	0.1897161	0.0880825	0.2845742	NEU
52	A	53	2dn1-B	0.15	625	225	6	25	9	0.0009534293	0.003972622	0.001430144	0.006356196	NEU
53	V	54	2dn1-B	1	0	0	21	0	0	1.292264	0	0	1.292264	MIN
54	M	55	2dn1-B	0.04761905	0.952381	0	1	20	0	0.04838423	0.9676846	0	1.016069	NEU
55	G	56	2dn1-B	0	0.9565217	0.04347826	0	22	1	0	0.9949926	0.04522694	1.04022	NEU
56	N	57	2dn1-B	0	0	1	0	0	21	0	0	1.292264	1.292264	MAX
57	P	58	2dn1-B	0.1428571	0.3809524	0.4761905	3	8	10	-0.02127175	-0.05672467	-0.07090584	-0.1489023	MAX
58	K	59	2dn1-B	0.02380952	0.07142857	0.9047619	1	3	38	0.01894365	0.05683095	0.7198586	0.7956332	MAX
59	V	60	2dn1-B	0.9761905	0	0.02380952	41	0	1	1.136567	0	0.02772114	1.164288	MIN
60	K	61	2dn1-B	0.7380952	0.2619048	0	31	11	0	0.3668385	0.1301685	0	0.4970071	MIN
61	A	62	2dn1-B	0.02380952	0.8809524	0.0952381	1	37	4	0.01700127	0.6290469	0.06800507	0.7140533	NEU
62	H	63	2dn1-B	0	1	0	0	42	0	0	1.326614	0	1.326614	NEU
63	G	64	2dn1-B	0	0.8333333	0.1666667	0	35	7	0	0.5638265	0.1127653	0.6765917	NEU
64	K	65	2dn1-B	0.1904762	0.5952381	0.2142857	8	25	9	-0.009677129	-0.03024103	-0.01088677	-0.05080493	NEU
65	K	66	2dn1-B	0.02380952	0.5238095	0.452381	1	22	19	0.004568357	0.1005039	0.08679878	0.191871	NEU
66	V	67	2dn1-B	1	0	0	42	0	0	1.326614	0	0	1.326614	MIN
67	L	68	2dn1-B	0.5	0.5	0	21	21	0	0.1633071	0.1633071	0	0.3266142	MIN
68	G	69	2dn1-B	0.5714286	0.3809524	0.04761905	24	16	2	0.07183079	0.04788719	0.005985899	0.1257039	MIN
69	A	70	2dn1-B	0.2380952	0.7619048	0	10	32	0	0.1273228	0.407433	0	0.5347558	NEU
70	F	71	2dn1-B	0.8333333	0.1666667	0	35	7	0	0.5638265	0.1127653	0	0.6765917	MIN
71	S	72	2dn1-B	0	1	0	0	42	0	0	1.326614	0	1.326614	NEU
72	D	73	2dn1-B	0.1428571	0.547619	0.3095238	6	23	13	-0.01055143	-0.04044715	-0.02286143	-0.07386001	NEU
73	G	74	2dn1-B	0.4761905	0.5238095	0	20	22	0	0.1563098	0.1719407	0	0.3282505	NEU
74	L	75	2dn1-B	0.8809524	0.0952381	0.02380952	37	4	1	0.6290469	0.06800507	0.01700127	0.7140533	MIN
75	A	76	2dn1-B	0.2857143	0.6666667	0.04761905	12	28	2	0.06031259	0.1407294	0.0100521	0.2110941	NEU
76	H	77	2dn1-B	0.1904762	0.8095238	0	8	34	0	0.1188853	0.5052624	0	0.6241476	NEU
77	L	78	2dn1-B	0.9761905	0.02380952	0	41	1	0	1.136567	0.02772114	0	1.164288	MIN
78	D	79	2dn1-B	0.7857143	0.2142857	0	33	9	0	0.453372	0.1236469	0	0.5770189	MIN
79	N	80	2dn1-B	0.02439024	0.9756098	0	1	40	0	0.0283012	1.132048	0	1.160349	NEU
80	L	81	2dn1-B	0.9761905	0.02380952	0	41	1	0	1.136567	0.02772114	0	1.164288	MIN
81	K	82	2dn1-B	0.02380952	0.6428571	0.3333333	1	27	14	0.006193534	0.1672254	0.08670948	0.2601284	NEU
82	G	83	2dn1-B	0.07142857	0.8809524	0.04761905	3	37	2	0.04888627	0.6029306	0.03259084	0.6844077	NEU
83	T	84	2dn1-B	0.2142857	0.7857143	0	9	33	0	0.1236469	0.453372	0	0.5770189	NEU
84	F	85	2dn1-B	0.5238095	0.452381	0.02380952	22	19	1	0.1005039	0.08679878	0.004568357	0.191871	MIN
85	A	86	2dn1-B	0.1904762	0.3809524	0.4285714	8	16	18	-0.03492466	-0.06984931	-0.07858048	-0.1833544	MAX
86	T	87	2dn1-B	0.2857143	0.547619	0.1666667	12	23	7	-0.02752774	-0.0527615	-0.01605785	-0.09634708	NEU
87	L	88	2dn1-B	0.9761905	0.02380952	0	41	1	0	1.136567	0.02772114	0	1.164288	MIN
88	S	89	2dn1-B	0.02380952	0.9761905	0	1	41	0	0.02772114	1.136567	0	1.164288	NEU
89	E	90	2dn1-B	0.547619	0.452381	0	23	19	0	0.1824486	0.1507184	0	0.3331669	MIN
90	L	91	2dn1-B	0.9761905	0.02380952	0	41	1	0	1.136567	0.02772114	0	1.164288	MIN
91	H	92	2dn1-B	0.1428571	0.8571429	0	6	36	0	0.1049916	0.6299498	0	0.7349414	NEU
92	C	93	2dn1-B	0.1904762	0.5952381	0.2142857	8	25	9	-0.009677129	-0.03024103	-0.01088677	-0.05080493	NEU
93	D	94	2dn1-B	0.5952381	0.2380952	0.1666667	25	10	7	-0.02540202	-0.01016081	-0.007112566	-0.0426754	MIN
94	K	95	2dn1-B	0.7380952	0.2380952	0.02380952	31	10	1	0.2818791	0.09092874	0.009092874	0.3819007	MIN
95	L	96	2dn1-B	0.9761905	0.02380952	0	41	1	0	1.136567	0.02772114	0	1.164288	MIN
96	H	97	2dn1-B	0.7619048	0.2380952	0	32	10	0	0.407433	0.1273228	0	0.5347558	MIN
97	V	98	2dn1-B	0.9761905	0.02380952	0	41	1	0	1.136567	0.02772114	0	1.164288	MIN
98	D	99	2dn1-B	0.1904762	0.8095238	0	8	34	0	0.1188853	0.5052624	0	0.6241476	NEU
99	P	100	2dn1-B	0.1428571	0.8571429	0	6	36	0	0.1049916	0.6299498	0	0.7349414	NEU
100	E	101	2dn1-B	0.3809524	0.1428571	0.4761905	16	6	20	-0.043639	-0.01636463	-0.05454875	-0.1145524	MAX
101	N	102	2dn1-B	0.02380952	0.4047619	0.5714286	1	17	24	0.004969632	0.08448375	0.1192712	0.2087246	MAX
102	F	103	2dn1-B	0.5	0.5	0	21	21	0	0.1633071	0.1633071	0	0.3266142	MIN
103	R	104	2dn1-B	0.2142857	0.3333333	0.452381	9	14	19	-0.04192153	-0.06521127	-0.08850101	-0.1956338	MAX
104	L	105	2dn1-B	0.952381	0.02380952	0.02380952	40	1	1	0.9550473	0.02387618	0.02387618	1.0028	MIN
105	L	106	2dn1-B	1	0	0	42	0	0	1.326614	0	0	1.326614	MIN
106	G	107	2dn1-B	0.02380952	0.952381	0.02380952	1	40	1	0.02387618	0.9550473	0.02387618	1.0028	NEU
107	N	108	2dn1-B	0	0.5714286	0.4285714	0	24	18	0	0.1950777	0.1463083	0.341386	NEU
108	V	109	2dn1-B	0.8571429	0.1428571	0	36	6	0	0.6299498	0.1049916	0	0.7349414	MIN
109	L	110	2dn1-B	1	0	0	42	0	0	1.326614	0	0	1.326614	MIN
110	V	111	2dn1-B	0.952381	0.04761905	0	40	2	0	1.000399	0.05001994	0	1.050419	MIN
111	C	112	2dn1-B	0.952381	0.04761905	0	40	2	0	1.000399	0.05001994	0	1.050419	MIN
112	V	113	2dn1-B	0.5	0.5	0	21	21	0	0.1633071	0.1633071	0	0.3266142	MIN
113	L	114	2dn1-B	0.9761905	0.02380952	0	41	1	0	1.136567	0.02772114	0	1.164288	MIN
114	A	115	2dn1-B	0.2142857	0.7380952	0.04761905	9	31	2	0.0681116	0.2346066	0.01513591	0.3178541	NEU
115	H	116	2dn1-B	0.1666667	0.8333333	0	7	35	0	0.1127653	0.5638265	0	0.6765917	NEU
116	H	117	2dn1-B	0.3571429	0.5714286	0.07142857	15	24	3	0.02243035	0.03588857	0.004486071	0.06280499	NEU
117	F	118	2dn1-B	0.3095238	0.5952381	0.0952381	13	25	4	0.01063129	0.02044479	0.003271166	0.03434724	NEU
118	G	119	2dn1-B	0.1904762	0.8095238	0	8	34	0	0.1188853	0.5052624	0	0.6241476	NEU
119	K	120	2dn1-B	0.1190476	0.5	0.3809524	5	21	16	-0.008251787	-0.03465751	-0.02640572	-0.06931501	NEU
120	E	121	2dn1-B	0.1904762	0.7380952	0.07142857	8	31	3	0.05249631	0.2034232	0.01968612	0.2756056	NEU
121	F	122	2dn1-B	0.7142857	0.2857143	0	30	12	0	0.3310669	0.1324267	0	0.4634936	MIN
122	T	123	2dn1-B	0.2619048	0.7380952	0	11	31	0	0.1301685	0.3668385	0	0.4970071	NEU
123	P	124	2dn1-B	0	0.8571429	0.1428571	0	36	6	0	0.6299498	0.1049916	0.7349414	NEU
124	P	125	2dn1-B	0.1428571	0.7380952	0.1190476	6	31	5	0.0338094	0.1746819	0.0281745	0.2366658	NEU
125	V	126	2dn1-B	0.9047619	0.0952381	0	38	4	0	0.7897647	0.08313313	0	0.8728978	MIN
126	Q	127	2dn1-B	0.02380952	0.9761905	0	1	41	0	0.02772114	1.136567	0	1.164288	NEU
127	A	128	2dn1-B	0.02380952	0.7619048	0.2142857	1	32	9	0.01007358	0.3223544	0.09066218	0.4230902	NEU
128	A	129	2dn1-B	0.1428571	0.2857143	0.5714286	6	12	24	-0.007452761	-0.01490552	-0.02981104	-0.05216933	MAX
129	Y	130	2dn1-B	0.6904762	0.2857143	0.02380952	29	12	1	0.2160444	0.0893977	0.007449808	0.312892	MIN
130	Q	131	2dn1-B	0.02380952	0.5238095	0.452381	1	22	19	0.004568357	0.1005039	0.08679878	0.191871	NEU
131	K	132	2dn1-B	0	0.2380952	0.7619048	0	10	32	0	0.1273228	0.407433	0.5347558	MAX
132	V	133	2dn1-B	0.8333333	0.1428571	0.02380952	35	6	1	0.4816497	0.08256852	0.01376142	0.5779796	MIN
133	V	134	2dn1-B	0.8571429	0.1428571	0	36	6	0	0.6299498	0.1049916	0	0.7349414	MIN
134	A	135	2dn1-B	0.07142857	0.9285714	0	3	39	0	0.06824156	0.8871403	0	0.9553818	NEU
135	G	136	2dn1-B	0.0952381	0.7142857	0.1904762	4	30	8	0.01915461	0.1436595	0.03830921	0.2011234	NEU
136	V	137	2dn1-B	0.9761905	0	0.02380952	41	0	1	1.136567	0	0.02772114	1.164288	MIN
137	A	138	2dn1-B	0.3333333	0.6666667	0	14	28	0	0.1361061	0.2722122	0	0.4083183	NEU
138	N	139	2dn1-B	0	0.9285714	0.07142857	0	39	3	0	0.8871403	0.06824156	0.9553818	NEU
139	A	140	2dn1-B	0.4761905	0.5238095	0	20	22	0	0.1563098	0.1719407	0	0.3282505	NEU
140	L	141	2dn1-B	1	0	0	42	0	0	1.326614	0	0	1.326614	MIN
141	A	142	2dn1-B	0.02380952	0.8333333	0.1428571	1	35	6	0.01376142	0.4816497	0.08256852	0.5779796	NEU
142	H	143	2dn1-B	0	0.952381	0.04761905	0	40	2	0	1.000399	0.05001994	1.050419	NEU
143	K	144	2dn1-B	0.3095238	0.5238095	0.1666667	13	22	7	-0.03607309	-0.06104676	-0.01942397	-0.1165438	NEU
144	Y	145	2dn1-B	0.02564103	0.1282051	0.8461538	1	5	33	0.01550221	0.07751105	0.511573	0.6045862	MAX
145	H	146	2dn1-B	0.4324324	0.4864865	0.08108108	16	18	3	-0.0002718748	-0.0003058591	-5.097652e-05	-0.0006287104	NEU

## Sheet: Figure_3_B
Alpha
Res	AA_Ref	Num_Ref	Prot_Ref	%Min	%Neu	%Max	CantMin	CantNeu	CantMax	ICMin	ICNeu	ICMax	ICTot	FrustIC
1	L	2	2dn1-A	0.95	0.05	0	19	1	0	0.9523107	0.05012162	0	1.002432	MIN
2	S	3	2dn1-A	0.1	0.9	0	2	18	0	0.08198337	0.7378503	0	0.8198337	NEU
3	P	4	2dn1-A	0	0.5	0.5	0	10	10	0	0.1444146	0.1444146	0.2888293	NEU
4	A	5	2dn1-A	0.15	0.8	0.05	3	16	1	0.06069684	0.3237165	0.02023228	0.4046456	NEU
5	D	6	2dn1-A	0	1	0	0	20	0	0	1.288829	0	1.288829	NEU
6	K	7	2dn1-A	0	0.05	0.95	0	1	19	0	0.05012162	0.9523107	1.002432	MAX
7	T	8	2dn1-A	0.05	0.95	0	1	19	0	0.05012162	0.9523107	0	1.002432	NEU
8	N	9	2dn1-A	0.05	0.95	0	1	19	0	0.05012162	0.9523107	0	1.002432	NEU
9	V	10	2dn1-A	1	0	0	20	0	0	1.288829	0	0	1.288829	MIN
10	K	11	2dn1-A	0	0.2	0.8	0	4	16	0	0.1133802	0.453521	0.5669012	MAX
11	A	12	2dn1-A	0	0.8	0.2	0	16	4	0	0.453521	0.1133802	0.5669012	NEU
12	A	13	2dn1-A	0.7	0.3	0	14	6	0	0.2852769	0.1222615	0	0.4075384	MIN
13	W	14	2dn1-A	0.2	0.8	0	4	16	0	0.1133802	0.453521	0	0.5669012	NEU
14	G	15	2dn1-A	0.2	0.8	0	4	16	0	0.1133802	0.453521	0	0.5669012	NEU
15	K	16	2dn1-A	0	0.8	0.2	0	16	4	0	0.453521	0.1133802	0.5669012	NEU
16	V	17	2dn1-A	1	0	0	20	0	0	1.288829	0	0	1.288829	MIN
17	G	18	2dn1-A	0	1	0	0	20	0	0	1.288829	0	1.288829	NEU
18	A	19	2dn1-A	0	0.75	0.25	0	15	5	0	0.3581634	0.1193878	0.4775512	NEU
19	H	20	2dn1-A	0.55	0.15	0.3	11	3	6	-0.06444806	-0.01757674	-0.03515349	-0.1171783	MIN
20	A	21	2dn1-A	0.15	0.85	0	3	17	0	0.1018483	0.5771406	0	0.678989	NEU
21	G	22	2dn1-A	0.05	0.9	0.05	1	18	1	0.03599169	0.6478503	0.03599169	0.7198337	NEU
22	E	23	2dn1-A	0.2	0.6	0.2	4	12	4	-0.01642426	-0.04927278	-0.01642426	-0.0821213	NEU
23	Y	24	2dn1-A	0.25	0.75	0	5	15	0	0.1193878	0.3581634	0	0.4775512	NEU
24	G	25	2dn1-A	0.1	0.55	0.35	2	11	7	-0.004783719	-0.02631045	-0.01674302	-0.04783719	NEU
25	A	26	2dn1-A	0.1	0.8	0.1	2	16	2	0.03669012	0.293521	0.03669012	0.3669012	NEU
26	E	27	2dn1-A	0	0.15	0.85	0	3	17	0	0.1018483	0.5771406	0.678989	MAX
27	A	28	2dn1-A	0	1	0	0	20	0	0	1.288829	0	1.288829	NEU
28	L	29	2dn1-A	1	0	0	20	0	0	1.288829	0	0	1.288829	MIN
29	E	30	2dn1-A	0	0.15	0.85	0	3	17	0	0.1018483	0.5771406	0.678989	MAX
30	R	31	2dn1-A	0	0.45	0.55	0	9	11	0	0.1332247	0.1628302	0.2960548	MAX
31	M	32	2dn1-A	0.65	0.35	0	13	7	0	0.2305948	0.1241664	0	0.3547612	MIN
32	F	33	2dn1-A	1	0	0	20	0	0	1.288829	0	0	1.288829	MIN
33	L	34	2dn1-A	0.25	0.7	0.05	5	14	1	0.05313292	0.1487722	0.01062658	0.2125317	NEU
34	S	35	2dn1-A	0	1	0	0	20	0	0	1.288829	0	1.288829	NEU
35	F	36	2dn1-A	0.15	0.85	0	3	17	0	0.1018483	0.5771406	0	0.678989	NEU
36	P	37	2dn1-A	0	0.45	0.55	0	9	11	0	0.1332247	0.1628302	0.2960548	MAX
37	T	38	2dn1-A	0	1	0	0	20	0	0	1.288829	0	1.288829	NEU
38	T	39	2dn1-A	0	1	0	0	20	0	0	1.288829	0	1.288829	NEU
39	K	40	2dn1-A	0	0	1	0	0	20	0	0	1.288829	1.288829	MAX
40	T	41	2dn1-A	0.2	0.8	0	4	16	0	0.1133802	0.453521	0	0.5669012	NEU
41	Y	42	2dn1-A	0	0	1	0	0	20	0	0	1.288829	1.288829	MAX
42	F	43	2dn1-A	0.45	0.55	0	9	11	0	0.1332247	0.1628302	0	0.2960548	NEU
43	P	44	2dn1-A	0	1	0	0	20	0	0	1.288829	0	1.288829	NEU
44	H	45	2dn1-A	0.9	0.1	0	18	2	0	0.7378503	0.08198337	0	0.8198337	MIN
45	F	46	2dn1-A	0.6	0.4	0	12	8	0	0.1907272	0.1271515	0	0.3178787	MIN
46	D	47	2dn1-A	0.3	0.7	0	6	14	0	0.1222615	0.2852769	0	0.4075384	NEU
47	L	48	2dn1-A	1	0	0	20	0	0	1.288829	0	0	1.288829	MIN
48	S	49	2dn1-A	0.75	0.25	0	15	5	0	0.3581634	0.1193878	0	0.4775512	MIN
49	H	50	2dn1-A	0.1	0.25	0.65	2	5	13	0.005266904	0.01316726	0.03423488	0.05266904	MAX
50	G	51	2dn1-A	0	0.75	0.25	0	15	5	0	0.3581634	0.1193878	0.4775512	NEU
51	S	52	2dn1-A	0.05	0.75	0.2	1	15	4	0.01485346	0.2228019	0.05941383	0.2970691	NEU
52	A	53	2dn1-A	0	0.6	0.4	0	12	8	0	0.1907272	0.1271515	0.3178787	NEU
53	Q	54	2dn1-A	0	0.15	0.85	0	3	17	0	0.1018483	0.5771406	0.678989	MAX
54	V	55	2dn1-A	0.95	0	0.05	19	0	1	0.9523107	0	0.05012162	1.002432	MIN
55	K	56	2dn1-A	0.65	0.35	0	13	7	0	0.2305948	0.1241664	0	0.3547612	MIN
56	G	57	2dn1-A	0.05	0.9	0.05	1	18	1	0.03599169	0.6478503	0.03599169	0.7198337	NEU
57	H	58	2dn1-A	0	1	0	0	20	0	0	1.288829	0	1.288829	NEU
58	G	59	2dn1-A	0	1	0	0	20	0	0	1.288829	0	1.288829	NEU
59	K	60	2dn1-A	0.4	0.4	0.2	8	8	4	-0.09323952	-0.09323952	-0.04661976	-0.2330988	MIN
60	K	61	2dn1-A	0.05	0.8	0.15	1	16	3	0.02023228	0.3237165	0.06069684	0.4046456	NEU
61	V	62	2dn1-A	1	0	0	20	0	0	1.288829	0	0	1.288829	MIN
62	A	63	2dn1-A	0	1	0	0	20	0	0	1.288829	0	1.288829	NEU
63	D	64	2dn1-A	0.8	0.2	0	16	4	0	0.453521	0.1133802	0	0.5669012	MIN
64	A	65	2dn1-A	0.45	0.55	0	9	11	0	0.1332247	0.1628302	0	0.2960548	NEU
65	L	66	2dn1-A	1	0	0	20	0	0	1.288829	0	0	1.288829	MIN
66	T	67	2dn1-A	0	1	0	0	20	0	0	1.288829	0	1.288829	NEU
67	N	68	2dn1-A	0.1	0.6	0.3	2	12	6	-0.0006632549	-0.003979529	-0.001989765	-0.006632549	NEU
68	A	69	2dn1-A	0.95	0.05	0	19	1	0	0.9523107	0.05012162	0	1.002432	MIN
69	V	70	2dn1-A	0.9	0.05	0.05	18	1	1	0.6478503	0.03599169	0.03599169	0.7198337	MIN
70	A	71	2dn1-A	0.05	0.95	0	1	19	0	0.05012162	0.9523107	0	1.002432	NEU
71	H	72	2dn1-A	0.1	0.9	0	2	18	0	0.08198337	0.7378503	0	0.8198337	NEU
72	V	73	2dn1-A	0.95	0.05	0	19	1	0	0.9523107	0.05012162	0	1.002432	MIN
73	D	74	2dn1-A	0.8947368	0.1052632	0	17	2	0	0.7154065	0.08416547	0	0.799572	MIN
74	D	75	2dn1-A	0	1	0	0	20	0	0	1.288829	0	1.288829	NEU
75	M	76	2dn1-A	0.95	0.05	0	19	1	0	0.9523107	0.05012162	0	1.002432	MIN
76	P	77	2dn1-A	0.05	0.75	0.2	1	15	4	0.01485346	0.2228019	0.05941383	0.2970691	NEU
77	N	78	2dn1-A	0.15	0.8	0.05	3	16	1	0.06069684	0.3237165	0.02023228	0.4046456	NEU
78	A	79	2dn1-A	0	1	0	0	20	0	0	1.288829	0	1.288829	NEU
79	L	80	2dn1-A	0.9	0.1	0	18	2	0	0.7378503	0.08198337	0	0.8198337	MIN
80	S	81	2dn1-A	0.35	0.65	0	7	13	0	0.1241664	0.2305948	0	0.3547612	NEU
81	A	82	2dn1-A	0.35	0.45	0.2	7	9	4	-0.07842041	-0.1008262	-0.04481167	-0.2240583	NEU
82	L	83	2dn1-A	0.95	0.05	0	19	1	0	0.9523107	0.05012162	0	1.002432	MIN
83	S	84	2dn1-A	0.05	0.95	0	1	19	0	0.05012162	0.9523107	0	1.002432	NEU
84	D	85	2dn1-A	0.6	0.4	0	12	8	0	0.1907272	0.1271515	0	0.3178787	MIN
85	L	86	2dn1-A	0.95	0.05	0	19	1	0	0.9523107	0.05012162	0	1.002432	MIN
86	H	87	2dn1-A	0.2	0.8	0	4	16	0	0.1133802	0.453521	0	0.5669012	NEU
87	A	88	2dn1-A	0	0.55	0.45	0	11	9	0	0.1628302	0.1332247	0.2960548	NEU
88	H	89	2dn1-A	0.4	0.3	0.3	8	6	6	-0.1128485	-0.08463639	-0.08463639	-0.2821213	MIN
89	K	90	2dn1-A	0.45	0.5	0.05	9	10	1	0.02444917	0.02716575	0.002716575	0.0543315	NEU
90	L	91	2dn1-A	0.95	0.05	0	19	1	0	0.9523107	0.05012162	0	1.002432	MIN
91	R	92	2dn1-A	0.5	0.5	0	10	10	0	0.1444146	0.1444146	0	0.2888293	MIN
92	V	93	2dn1-A	0.95	0.05	0	19	1	0	0.9523107	0.05012162	0	1.002432	MIN
93	D	94	2dn1-A	0.05	0.95	0	1	19	0	0.05012162	0.9523107	0	1.002432	NEU
94	P	95	2dn1-A	0	1	0	0	20	0	0	1.288829	0	1.288829	NEU
95	V	96	2dn1-A	0.75	0.25	0	15	5	0	0.3581634	0.1193878	0	0.4775512	MIN
96	N	97	2dn1-A	0.05	0.45	0.5	1	9	10	0.002716575	0.02444917	0.02716575	0.0543315	MAX
97	F	98	2dn1-A	0.35	0.65	0	7	13	0	0.1241664	0.2305948	0	0.3547612	NEU
98	K	99	2dn1-A	0	0.1	0.9	0	2	18	0	0.08198337	0.7378503	0.8198337	MAX
99	L	100	2dn1-A	0.9	0.05	0.05	18	1	1	0.6478503	0.03599169	0.03599169	0.7198337	MIN
100	L	101	2dn1-A	1	0	0	20	0	0	1.288829	0	0	1.288829	MIN
101	S	102	2dn1-A	0.05	0.9	0.05	1	18	1	0.03599169	0.6478503	0.03599169	0.7198337	NEU
102	H	103	2dn1-A	0	1	0	0	20	0	0	1.288829	0	1.288829	NEU
103	C	104	2dn1-A	0.75	0.25	0	15	5	0	0.3581634	0.1193878	0	0.4775512	MIN
104	L	105	2dn1-A	1	0	0	20	0	0	1.288829	0	0	1.288829	MIN
105	L	106	2dn1-A	1	0	0	20	0	0	1.288829	0	0	1.288829	MIN
106	V	107	2dn1-A	0.9	0.1	0	18	2	0	0.7378503	0.08198337	0	0.8198337	MIN
107	T	108	2dn1-A	0.05	0.95	0	1	19	0	0.05012162	0.9523107	0	1.002432	NEU
108	L	109	2dn1-A	0.95	0.05	0	19	1	0	0.9523107	0.05012162	0	1.002432	MIN
109	A	110	2dn1-A	0.3	0.6	0.1	6	12	2	-0.001989765	-0.003979529	-0.0006632549	-0.006632549	NEU
110	A	111	2dn1-A	0.35	0.65	0	7	13	0	0.1241664	0.2305948	0	0.3547612	NEU
111	H	112	2dn1-A	0.65	0.35	0	13	7	0	0.2305948	0.1241664	0	0.3547612	MIN
112	L	113	2dn1-A	0.5	0.5	0	10	10	0	0.1444146	0.1444146	0	0.2888293	MIN
113	P	114	2dn1-A	0.3	0.7	0	6	14	0	0.1222615	0.2852769	0	0.4075384	NEU
114	A	115	2dn1-A	0.25	0.75	0	5	15	0	0.1193878	0.3581634	0	0.4775512	NEU
115	E	116	2dn1-A	0.25	0.7	0.05	5	14	1	0.05313292	0.1487722	0.01062658	0.2125317	NEU
116	F	117	2dn1-A	0.95	0.05	0	19	1	0	0.9523107	0.05012162	0	1.002432	MIN
117	T	118	2dn1-A	0.1	0.9	0	2	18	0	0.08198337	0.7378503	0	0.8198337	NEU
118	P	119	2dn1-A	0	0.8	0.2	0	16	4	0	0.453521	0.1133802	0.5669012	NEU
119	A	120	2dn1-A	0	0.95	0.05	0	19	1	0	0.9523107	0.05012162	1.002432	NEU
120	V	121	2dn1-A	0.9	0.1	0	18	2	0	0.7378503	0.08198337	0	0.8198337	MIN
121	H	122	2dn1-A	0.05	0.95	0	1	19	0	0.05012162	0.9523107	0	1.002432	NEU
122	A	123	2dn1-A	0	0.75	0.25	0	15	5	0	0.3581634	0.1193878	0.4775512	NEU
123	S	124	2dn1-A	0	0.05	0.95	0	1	19	0	0.05012162	0.9523107	1.002432	MAX
124	L	125	2dn1-A	0.95	0	0.05	19	0	1	0.9523107	0	0.05012162	1.002432	MIN
125	D	126	2dn1-A	0.05	0.1	0.85	1	2	17	0.02706223	0.05412446	0.4600579	0.5412446	MAX
126	K	127	2dn1-A	0	0	1	0	0	20	0	0	1.288829	1.288829	MAX
127	F	128	2dn1-A	0.65	0.3	0.05	13	6	1	0.09598925	0.04430273	0.007383788	0.1476758	MIN
128	L	129	2dn1-A	0.75	0.25	0	15	5	0	0.3581634	0.1193878	0	0.4775512	MIN
129	A	130	2dn1-A	0.15	0.85	0	3	17	0	0.1018483	0.5771406	0	0.678989	NEU
130	S	131	2dn1-A	0.2	0.45	0.35	4	9	7	-0.04481167	-0.1008262	-0.07842041	-0.2240583	NEU
131	V	132	2dn1-A	0.95	0	0.05	19	0	1	0.9523107	0	0.05012162	1.002432	MIN
132	S	133	2dn1-A	0.05	0.95	0	1	19	0	0.05012162	0.9523107	0	1.002432	NEU
133	T	134	2dn1-A	0	1	0	0	20	0	0	1.288829	0	1.288829	NEU
134	V	135	2dn1-A	0.95	0.05	0	19	1	0	0.9523107	0.05012162	0	1.002432	MIN
135	L	136	2dn1-A	1	0	0	20	0	0	1.288829	0	0	1.288829	MIN
136	T	137	2dn1-A	0.05	0.95	0	1	19	0	0.05012162	0.9523107	0	1.002432	NEU
137	S	138	2dn1-A	0	1	0	0	20	0	0	1.288829	0	1.288829	NEU
138	K	139	2dn1-A	0.2	0.55	0.25	4	11	5	-0.02998588	-0.08246116	-0.03748235	-0.1499294	NEU
139	Y	140	2dn1-A	0.05555556	0.1111111	0.8333333	1	2	15	0.02654126	0.05308251	0.3981188	0.4777426	MAX
140	R	141	2dn1-A	0.3888889	0.4444444	0.1666667	7	8	3	-0.07772636	-0.08883013	-0.0333113	-0.1998678	NEU

[truncated: 8 more sheets: Figure_3_C, Figure_4A, Figure_4B, Figure_5A, Figure_5B, Figure_5C, Figure_6A, Figure_6B]
